# Supplementary material for: Immunomagnetic-Enriched Subpopulations of Melanoma Circulating Tumour Cells (CTCs) Exhibit Distinct Transcriptome Profiles
Source: Cancers (Basel). 2019 Jan 30;11(2):157. doi: 10.3390/cancers11020157 (PMC6406574; doi:10.3390/cancers11020157)
Supplement: Supplementary file 1 [file cancers-11-00157-s001.zip]

Archive with 1 entries (1 files):
- cancers-437526-supplementary.xlsx
