# Supplementary material for: Immunomagnetic-Enriched Subpopulations of Melanoma Circulating Tumour Cells (CTCs) Exhibit Distinct Transcriptome Profiles
Source: Cancers (Basel). 2019 Jan 30;11(2):157. doi: 10.3390/cancers11020157 (PMC6406574; doi:10.3390/cancers11020157)
Supplement: Supplementary file 1 [file cancers-11-00157-s001.zip › cancers-437526-supplementary.xlsx]

## Sheet: Table S1 MCSP-CTCs
Table S1: List of genes differentially regulated in MCSP CTCs fraction between controls and patients
Upregulated genes in melanoma patients
Column #	Column ID	gene_assignment	Gene Symbol	Gene Name	RefSeq	p-value(Mel+MSCP vs. Ctrl+MSCP)	Ratio(Mel+MSCP vs. Ctrl+MSCP)	Fold-Change(Mel+MSCP vs. Ctrl+MSCP)	Description)	gene_assignment
47186	17096728	NM_005502 // ABCA1 // ATP-binding cassette, sub-family A (ABC1), member 1 // 9q31.1 //	ABCA1		NM_005502	0.00144014	2.13642	2.13642	Mel+MSCP up vs Ctrl+MSCP	NM_005502		ABCA1	ATP-binding cassette, sub-family A (ABC1), member 1	9q31.1
35802	16982047	NM_001995 // ACSL1 // acyl-CoA synthetase long-chain family member 1 // 4q35 // 2180 //	ACSL1		NM_001995	0.000766459	2.95966	2.95966	Mel+MSCP up vs Ctrl+MSCP	NM_001995		ACSL1	acyl-CoA synthetase long-chain family member 1	4q35		2180
9928	16721905	ENST00000528655 // ADM // adrenomedullin // 11p15.4 // 133 /// ENST00000278175 // ADM /	ADM		ENST00000528655	0.000749868	2.30792	2.30792	Mel+MSCP up vs Ctrl+MSCP	ENST00000528655		ADM	adrenomedullin	11p15.4		133			ENST00000278175		ADM
47037	17095375	NM_015239 // AGTPBP1 // ATP/GTP binding protein 1 // 9q21.33 // 23287 /// ENST000003760	AGTPBP1		NM_015239	0.00123411	2.02451	2.02451	Mel+MSCP up vs Ctrl+MSCP	NM_015239		AGTPBP1	ATP GTP binding protein 1	9q21.33			23287			ENST000003760
38854	17010904	ENST00000420494 // AKIRIN2-AS1 // AKIRIN2 antisense RNA 1 (non-protein coding) // 6q15	AKIRIN2-AS1		ENST00000420494	0.0368199	2.26871	2.26871	Mel+MSCP up vs Ctrl+MSCP	ENST00000420494		AKIRIN2-AS1	AKIRIN2 antisense RNA 1 (non-protein coding)	6q15
34465	16969839	NM_025144 // ALPK1 // alpha-kinase 1 // 4q25 // 80216 /// ENST00000458497 // ALPK1 // a	ALPK1		NM_025144	0.000316374	2.33755	2.33755	Mel+MSCP up vs Ctrl+MSCP	NM_025144		ALPK1	alpha-kinase 1	4q25		80216			ENST00000458497		ALPK1		a
3878	16660436	NM_000478 // ALPL // alkaline phosphatase, liver/bone/kidney // 1p36.12 // 249 /// ENST	ALPL		NM_000478	0.001227	4.14243	4.14243	Mel+MSCP up vs Ctrl+MSCP	NM_000478		ALPL	alkaline phosphatase, liver	1p36.12				249			ENST
22502	16847914	NR_026903 // AMZ2P1 // archaelysin family metallopeptidase 2 pseudogene 1 // 17q24.1 //	AMZ2P1		NR_026903	0.0211467	2.31074	2.31074	Mel+MSCP up vs Ctrl+MSCP	NR_026903		AMZ2P1	archaelysin family metallopeptidase 2 pseudogene 1	17q24.1
9398	16716341	NM_144590 // ANKRD22 // ankyrin repeat domain 22 // 10q23.31 // 118932 /// ENST00000371	ANKRD22		NM_144590	0.0194331	2.53777	2.53777	Mel+MSCP up vs Ctrl+MSCP	NM_144590		ANKRD22	ankyrin repeat domain 22	10q23.31		118932			ENST00000371
19072	16813206	NM_001150 // ANPEP // alanyl (membrane) aminopeptidase // 15q25-q26 // 290 /// ENST0000	ANPEP		NM_001150	0.00689052	2.08004	2.08004	Mel+MSCP up vs Ctrl+MSCP	NM_001150		ANPEP	alanyl (membrane) aminopeptidase	15q25-q26		290			ENST0000
34301	16968213	NM_005139 // ANXA3 // annexin A3 // 4q21.21 // 306 /// ENST00000264908 // ANXA3 // anne	ANXA3		NM_005139	0.000308219	4.0247	4.0247	Mel+MSCP up vs Ctrl+MSCP	NM_005139		ANXA3	annexin A3	4q21.21		306			ENST00000264908		ANXA3		anne
30854	16930144	NM_145699 // APOBEC3A // apolipoprotein B mRNA editing enzyme, catalytic polypeptide-li	APOBEC3A		NM_145699	0.0186455	2.54839	2.54839	Mel+MSCP up vs Ctrl+MSCP	NM_145699		APOBEC3A	apolipoprotein B mRNA editing enzyme, catalytic polypeptide-li
18014	16801473	NM_020980 // AQP9 // aquaporin 9 // 15q // 366 /// ENST00000219919 // AQP9 // aquaporin	AQP9		NM_020980	0.00465414	2.47382	2.47382	Mel+MSCP up vs Ctrl+MSCP	NM_020980		AQP9	aquaporin 9	15q		366			ENST00000219919		AQP9		aquaporin
39074	17012582	ENST00000368087 // ARG1 // arginase, liver // 6q23 // 383 /// NM_001244438 // ARG1 // a	ARG1		ENST00000368087	0.00254544	5.00831	5.00831	Mel+MSCP up vs Ctrl+MSCP	ENST00000368087		ARG1	arginase, liver	6q23		383			NM_001244438		ARG1		a
26455	16886232	ENST00000473426 // ARHGAP15 // Rho GTPase activating protein 15 // 2q22.2-q22.3 // 5584	ARHGAP15		ENST00000473426	0.00921681	2.16063	2.16063	Mel+MSCP up vs Ctrl+MSCP	ENST00000473426		ARHGAP15	Rho GTPase activating protein 15	2q22.2-q22.3		5584
36665	16990483	NM_015071 // ARHGAP26 // Rho GTPase activating protein 26 // 5q31 // 23092 /// ENST0000	ARHGAP26		NM_015071	0.000219965	2.0893	2.0893	Mel+MSCP up vs Ctrl+MSCP	NM_015071		ARHGAP26	Rho GTPase activating protein 26	5q31		23092			ENST0000
7463	16697985	NM_138795 // ARL8A // ADP-ribosylation factor-like 8A // 1q32.1 // 127829 /// ENST00000	ARL8A		NM_138795	0.000809166	2.08275	2.08275	Mel+MSCP up vs Ctrl+MSCP	NM_138795		ARL8A	ADP-ribosylation factor-like 8A	1q32.1		127829			ENST00000
21766	16840486	NM_080912 // ASGR2 // asialoglycoprotein receptor 2 // 17p // 433 /// NM_001181 // ASGR	ASGR2		NM_080912	0.00137198	2.5188	2.5188	Mel+MSCP up vs Ctrl+MSCP	NM_080912		ASGR2	asialoglycoprotein receptor 2	17p		433			NM_001181		ASGR
29776	16920169	NM_004776 // B4GALT5 // UDP-Gal:betaGlcNAc beta 1,4- galactosyltransferase, polypeptide	B4GALT5		NM_004776	0.0160053	2.03427	2.03427	Mel+MSCP up vs Ctrl+MSCP	NM_004776		B4GALT5	UDP-Gal:betaGlcNAc beta 1,4- galactosyltransferase, polypeptide
30309	16924756	ENST00000449923 // BACH1-AS1 // BACH1 antisense RNA 1 (non-protein coding) // --- // --	BACH1-AS1		ENST00000449923	0.0358877	2.79022	2.79022	Mel+MSCP up vs Ctrl+MSCP	ENST00000449923		BACH1-AS1	BACH1 antisense RNA 1 (non-protein coding)	---		--
18975	16812344	NM_001114735 // BCL2A1 // BCL2-related protein A1 // 15q24.3 // 597 /// ENST00000335661	BCL2A1		NM_001114735	0.00978613	2.27744	2.27744	Mel+MSCP up vs Ctrl+MSCP	NM_001114735		BCL2A1	BCL2-related protein A1	15q24.3		597			ENST00000335661
33726	16962584	NM_001706 // BCL6 // B-cell CLL/lymphoma 6 // 3q27 // 604 /// ENST00000406870 // BCL6 /	BCL6		NM_001706	0.00152705	2.19417	2.19417	Mel+MSCP up vs Ctrl+MSCP	NM_001706		BCL6	B-cell CLL lymphoma 6	3q27			604			ENST00000406870		BCL6
47713	17101698	NM_203281 // BMX // BMX non-receptor tyrosine kinase // Xp22.2 // 660 /// NM_001721 //	BMX		NM_203281	7.40008e-05	3.05868	3.05868	Mel+MSCP up vs Ctrl+MSCP	NM_203281		BMX	BMX non-receptor tyrosine kinase	Xp22.2		660			NM_001721
33987	16965252	NM_004334 // BST1 // bone marrow stromal cell antigen 1 // 4p15 // 683 /// ENST00000265	BST1		NM_004334	0.00230233	2.77079	2.77079	Mel+MSCP up vs Ctrl+MSCP	NM_004334		BST1	bone marrow stromal cell antigen 1	4p15		683			ENST00000265
6955	16692772	AK127688 // C1orf138 // chromosome 1 open reading frame 138 // 1q21.2 // 574406 /// ENS	ADAMTSL4-AS1	ADAMTSL4 antisense RNA 1	AK127688	0.00398576	2.28272	2.28272	Mel+MSCP up vs Ctrl+MSCP	AK127688		C1orf138	chromosome 1 open reading frame 138	1q21.2		574406			ENS
6602	16689053	NR_024113 // C1orf52 // chromosome 1 open reading frame 52 // 1p22.3 // 148423 /// NM_1	C1orf52		NR_024113	0.0144164	2.00581	2.00581	Mel+MSCP up vs Ctrl+MSCP	NR_024113		C1orf52	chromosome 1 open reading frame 52	1p22.3		148423			NM_1
29558	16918011	ENST00000217456 // C20orf3 // chromosome 20 open reading frame 3 // 20p11.2 // 57136 //	C20orf3		ENST00000217456	0.00753418	2.35935	2.35935	Mel+MSCP up vs Ctrl+MSCP	ENST00000217456		C20orf3	chromosome 20 open reading frame 3	20p11.2		57136
33562	16960807	NM_020307 // CCNL1 // cyclin L1 // 3q25.31 // 57018 /// ENST00000295926 // CCNL1 // cyc	CCNL1		NM_020307	0.00459107	2.03679	2.03679	Mel+MSCP up vs Ctrl+MSCP	NM_020307		CCNL1	cyclin L1	3q25.31		57018			ENST00000295926		CCNL1		cyc
47663	17101183	NR_033381 // CD99P1 // CD99 molecule pseudogene 1 // Xp22.33;Yp11.31 // 401577 /// NR_0	CD99P1		NR_033381	0.0187941	2.02914	2.02914	Mel+MSCP up vs Ctrl+MSCP	NR_033381		CD99P1	CD99 molecule pseudogene 1	Xp22.33;Yp11.31		401577			NR_0
3868	16660360	NM_001785 // CDA // cytidine deaminase // 1p36.2-p35 // 978 /// ENST00000375071 // CDA	CDA		NM_001785	0.0140117	2.2626	2.2626	Mel+MSCP up vs Ctrl+MSCP	NM_001785		CDA	cytidine deaminase	1p36.2-p35		978			ENST00000375071		CDA
33802	16963389	NM_032898 // CEP19 // centrosomal protein 19kDa // 3q29 // 84984 /// ENST00000409690 //	CEP19		NM_032898	0.0251123	2.47034	2.47034	Mel+MSCP up vs Ctrl+MSCP	NM_032898		CEP19	centrosomal protein 19kDa	3q29		84984			ENST00000409690
25026	16872248	NM_001828 // CLC // Charcot-Leyden crystal protein // 19q13.1 // 1178 /// ENST000002218	CLC		NM_001828	0.0360426	2.93795	2.93795	Mel+MSCP up vs Ctrl+MSCP	NM_001828		CLC	Charcot-Leyden crystal protein	19q13.1		1178			ENST000002218
12430	16747896	NM_016184 // CLEC4A // C-type lectin domain family 4, member A // 12p13 // 50856 /// EN	CLEC4A		NM_016184	0.00438914	2.02031	2.02031	Mel+MSCP up vs Ctrl+MSCP	NM_016184		CLEC4A	C-type lectin domain family 4, member A	12p13		50856			EN
12441	16747969	NM_080387 // CLEC4D // C-type lectin domain family 4, member D // 12p13.31 // 338339 //	CLEC4D		NM_080387	0.00490339	3.02527	3.02527	Mel+MSCP up vs Ctrl+MSCP	NM_080387		CLEC4D	C-type lectin domain family 4, member D	12p13.31		338339
13636	16761269	NM_197947 // CLEC7A // C-type lectin domain family 7, member A // 12p13.2 // 64581 ///	CLEC7A		NM_197947	0.00329434	2.22096	2.22096	Mel+MSCP up vs Ctrl+MSCP	NM_197947		CLEC7A	C-type lectin domain family 7, member A	12p13.2		64581
46906	17094389	ENST00000493965 // CNTNAP3 // contactin associated protein-like 3 // 9p13.1 // 79937 //	CNTNAP3	NM_033655	ENST00000493965	0.00209244	2.75595	2.75595	Mel+MSCP up vs Ctrl+MSCP
20995	16832768	NM_001304 // CPD // carboxypeptidase D // 17q11.2 // 1362 /// ENST00000225719 // CPD //	CPD		NM_001304	0.00306658	2.0811	2.0811	Mel+MSCP up vs Ctrl+MSCP	NM_001304		CPD	carboxypeptidase D	17q11.2		1362			ENST00000225719		CPD
5432	16676819	NM_000573 // CR1 // complement component (3b/4b) receptor 1 (Knops blood group) // 1q32	CR1		NM_000573	0.00434651	2.30757	2.30757	Mel+MSCP up vs Ctrl+MSCP	NM_000573		CR1	complement component (3b4b) receptor 1 (Knops blood group)	1q32
39856	17019877	NM_006061 // CRISP3 // cysteine-rich secretory protein 3 // 6p12.3 // 10321 /// NM_0011	CRISP3		NM_006061	0.0358738	2.21675	2.21675	Mel+MSCP up vs Ctrl+MSCP	NM_006061		CRISP3	cysteine-rich secretory protein 3	6p12.3		10321			NM_0011
19880	16821541	NM_031476 // CRISPLD2 // cysteine-rich secretory protein LCCL domain containing 2 // 16	CRISPLD2		NM_031476	1.45888e-05	2.39386	2.39386	Mel+MSCP up vs Ctrl+MSCP	NM_031476		CRISPLD2	cysteine-rich secretory protein LCCL domain containing 2	16
49205	17115850	NM_001161529 // CSF2RA // colony stimulating factor 2 receptor, alpha, low-affinity (gr	CSF2RA		NM_001161529	0.00684853	2.09068	2.09068	Mel+MSCP up vs Ctrl+MSCP	NM_001161529		CSF2RA	colony stimulating factor 2 receptor, alpha, low-affinity (gr
6264	16685295	NM_156039 // CSF3R // colony stimulating factor 3 receptor (granulocyte) // 1p35-p34.3	CSF3R		NM_156039	0.00521765	2.13171	2.13171	Mel+MSCP up vs Ctrl+MSCP	NM_156039		CSF3R	colony stimulating factor 3 receptor (granulocyte)	1p35-p34.3
31319	16935018	ENST00000400206 // CSNK1E // casein kinase 1, epsilon // 22q13.1 // 1454	CSNK1E		ENST00000400206	0.0299678	2.37996	2.37996	Mel+MSCP up vs Ctrl+MSCP	ENST00000400206		CSNK1E	casein kinase 1, epsilon	22q13.1		1454
26915	16890752	ENST00000318507 // CXCR2 // chemokine (C-X-C motif) receptor 2 // 2q35 // 3579 /// NM_0	CXCR2		ENST00000318507	0.0136631	2.09628	2.09628	Mel+MSCP up vs Ctrl+MSCP	ENST00000318507		CXCR2	chemokine (C-X-C motif) receptor 2	2q35		3579			NM_0
48758	17111883	NR_033212 // CXorf65 // chromosome X open reading frame 65 // Xq13.1 // 158830 /// NM_0	CXorf65		NR_033212	0.000557765	2.83972	2.83972	Mel+MSCP up vs Ctrl+MSCP	NR_033212		CXorf65	chromosome X open reading frame 65	Xq13.1		158830			NM_0
36596	16989977	ENST00000261811 // CYSTM1 // cysteine-rich transmembrane module containing 1 // 5q31.3	CYSTM1		ENST00000261811	0.00510877	2.24791	2.24791	Mel+MSCP up vs Ctrl+MSCP	ENST00000261811		CYSTM1	cysteine-rich transmembrane module containing 1	5q31.3
15635	16779701	NM_080759 // DACH1 // dachshund homolog 1 (Drosophila) // 13q22 // 1602 /// ENST0000030	DACH1		NM_080759	0.0106005	2.18696	2.18696	Mel+MSCP up vs Ctrl+MSCP	NM_080759		DACH1	dachshund homolog 1 (Drosophila)	13q22		1602			ENST0000030
14100	16766578	NM_001195056 // DDIT3 // DNA-damage-inducible transcript 3 // 12q13.1-q13.2 // 1649 ///	DDIT3		NM_001195056	0.00407339	2.06334	2.06334	Mel+MSCP up vs Ctrl+MSCP	NM_001195056		DDIT3	DNA-damage-inducible transcript 3	12q13.1-q13.2		1649
44703	17073078	NM_014957 // DENND3 // DENN/MADD domain containing 3 // 8q24.3 // 22898 /// ENST0000026	DENND3		NM_014957	0.00203797	2.03352	2.03352	Mel+MSCP up vs Ctrl+MSCP	NM_014957		DENND3	DENN MADD domain containing 3	8q24.3			22898			ENST0000026
32162	16944724	ENST00000261038 // DIRC2 // disrupted in renal carcinoma 2 // 3q21.1 // 84925 /// NM_03	DIRC2		ENST00000261038	0.0327683	2.18614	2.18614	Mel+MSCP up vs Ctrl+MSCP	ENST00000261038		DIRC2	disrupted in renal carcinoma 2	3q21.1		84925			NM_03
18710	16809263	ENST00000251076 // DMXL2 // Dmx-like 2 // 15q21.2 // 23312 /// NM_001174116 // DMXL2 //	DMXL2		ENST00000251076	0.0010572	2.15349	2.15349	Mel+MSCP up vs Ctrl+MSCP	ENST00000251076		DMXL2	Dmx-like 2	15q21.2		23312			NM_001174116		DMXL2
6684	16689969	ENST00000370192 // DPYD // dihydropyrimidine dehydrogenase // 1p22 // 1806 /// NM_00011	DPYD		ENST00000370192	0.000245494	2.01625	2.01625	Mel+MSCP up vs Ctrl+MSCP	ENST00000370192		DPYD	dihydropyrimidine dehydrogenase	1p22		1806			NM_00011
23199	16854486	NM_024422 // DSC2 // desmocollin 2 // 18q12.1 // 1824 /// NM_004949 // DSC2 // desmocol	DSC2		NM_024422	0.004522	3.18138	3.18138	Mel+MSCP up vs Ctrl+MSCP	NM_024422		DSC2	desmocollin 2	18q12.1		1824			NM_004949		DSC2		desmocol
25986	16881353	NM_001130987 // DYSF // dysferlin, limb girdle muscular dystrophy 2B (autosomal recessi	DYSF		NM_001130987	0.000755111	3.3555	3.3555	Mel+MSCP up vs Ctrl+MSCP	NM_001130987		DYSF	dysferlin, limb girdle muscular dystrophy 2B (autosomal recessi
33147	16956199	NM_001134649 // EIF4E3 // eukaryotic translation initiation factor 4E family member 3 /	EIF4E3		NM_001134649	0.00025247	2.31359	2.31359	Mel+MSCP up vs Ctrl+MSCP	NM_001134649		EIF4E3	eukaryotic translation initiation factor 4E family member 3
24830	16870417	NM_006532 // ELL // elongation factor RNA polymerase II // 19p13.1 // 8178 /// ENST0000	ELL		NM_006532	0.0208543	2.05095	2.05095	Mel+MSCP up vs Ctrl+MSCP	NM_006532		ELL	elongation factor RNA polymerase II	19p13.1		8178			ENST0000
8523	16707791	NM_001164178 // ENTPD1 // ectonucleoside triphosphate diphosphohydrolase 1 // 10q24 //	ENTPD1		NM_001164178	0.000465402	2.00198	2.00198	Mel+MSCP up vs Ctrl+MSCP	NM_001164178		ENTPD1	ectonucleoside triphosphate diphosphohydrolase 1	10q24
45508	17080450	ENST00000378204 // EXT1 // exostosin 1 // 8q24.11 // 2131 /// NM_000127 // EXT1 // exos	EXT1		ENST00000378204	0.0358373	2.15483	2.15483	Mel+MSCP up vs Ctrl+MSCP	ENST00000378204		EXT1	exostosin 1	8q24.11		2131			NM_000127		EXT1		exos
7278	16696187	NM_000130 // F5 // coagulation factor V (proaccelerin, labile factor) // 1q23 // 2153 /	F5		NM_000130	0.0138022	2.31176	2.31176	Mel+MSCP up vs Ctrl+MSCP	NM_000130		F5	coagulation factor V (proaccelerin, labile factor)	1q23		2153
21613	16839220	NM_182705 // FAM101B // family with sequence similarity 101, member B // 17p13 // 35984	FAM101B		NM_182705	0.0131946	2.01506	2.01506	Mel+MSCP up vs Ctrl+MSCP	NM_182705		FAM101B	family with sequence similarity 101, member B	17p13		35984
7389	16697196	NM_052966 // FAM129A // family with sequence similarity 129, member A // 1q25 // 116496	FAM129A		NM_052966	0.00575932	2.07039	2.07039	Mel+MSCP up vs Ctrl+MSCP	NM_052966		FAM129A	family with sequence similarity 129, member A	1q25		116496
19959	16822249	ENST00000446912 // FAM157B // family with sequence similarity 157, member B // --- // -	FAM157B		ENST00000446912	0.000743639	2.3609	2.3609	Mel+MSCP up vs Ctrl+MSCP	ENST00000446912		FAM157B	family with sequence similarity 157, member B	---		-
20913	16831947	BX648167 // FAM18B1 // family with sequence similarity 18, member B1 // 17p11.2 // 5103	FAM18B1		BX648167	0.0490178	2.07464	2.07464	Mel+MSCP up vs Ctrl+MSCP	BX648167		FAM18B1	family with sequence similarity 18, member B1	17p11.2		5103
9400	16716365	NR_028371 // FAS-AS1 // FAS antisense RNA 1 (non-protein coding) // 10q24.1 // 10030274	FAS-AS1		NR_028371	1.61575e-06	4.86378	4.86378	Mel+MSCP up vs Ctrl+MSCP	NR_028371		FAS-AS1	FAS antisense RNA 1 (non-protein coding)	10q24.1		10030274
24375	16865540	NM_002000 // FCAR // Fc fragment of IgA, receptor for // 19q13.42 // 2204 /// NM_133272	FCAR		NM_002000	0.0165318	2.00566	2.00566	Mel+MSCP up vs Ctrl+MSCP	NM_002000		FCAR	Fc fragment of IgA, receptor for	19q13.42		2204			NM_133272
23929	16861030	NM_005306 // FFAR2 // free fatty acid receptor 2 // 19q13.1 // 2867 /// ENST00000246549	FFAR2		NM_005306	0.0104985	2.82545	2.82545	Mel+MSCP up vs Ctrl+MSCP	NM_005306		FFAR2	free fatty acid receptor 2	19q13.1		2867			ENST00000246549
34490	16970094	AK302487 // FLJ45340 // uncharacterized LOC402483 // 7q32.1 // 402483 /// AK304049 // F	FLJ45340		AK302487	0.00365822	2.33331	2.33331	Mel+MSCP up vs Ctrl+MSCP	AK302487		FLJ45340	uncharacterized LOC402483	7q32.1		402483			AK304049		F
32466	16947974	ENST00000336824 // FNDC3B // fibronectin type III domain containing 3B // 3q26.31 // 64	FNDC3B		ENST00000336824	0.00415838	2.60562	2.60562	Mel+MSCP up vs Ctrl+MSCP	ENST00000336824		FNDC3B	fibronectin type III domain containing 3B	3q26.31		64
38942	17011450	NM_001455 // FOXO3 // forkhead box O3 // 6q21 // 2309 /// ENST00000406360 // FOXO3 // f	FOXO3		NM_001455	0.00333401	2.50922	2.50922	Mel+MSCP up vs Ctrl+MSCP	NM_001455		FOXO3	forkhead box O3	6q21		2309			ENST00000406360		FOXO3		f
24269	16864751	ENST00000340023 // FPR2 // formyl peptide receptor 2 // 19q13.3-q13.4 // 2358 /// NM_00	FPR2		ENST00000340023	0.0173457	2.16258	2.16258	Mel+MSCP up vs Ctrl+MSCP	ENST00000340023		FPR2	formyl peptide receptor 2	19q13.3-q13.4		2358			NM_00
14965	16773759	NM_023037 // FRY // furry homolog (Drosophila) // 13q13.1 // 10129 /// ENST00000380250	FRY		NM_023037	0.000347066	2.37119	2.37119	Mel+MSCP up vs Ctrl+MSCP	NM_023037		FRY	furry homolog (Drosophila)	13q13.1		10129			ENST00000380250
5445	16676983	NM_015714 // G0S2 // G0/G1switch 2 // 1q32.2 // 50486 /// ENST00000367029 // G0S2 // G0	G0S2		NM_015714	0.0386065	2.46087	2.46087	Mel+MSCP up vs Ctrl+MSCP	NM_015714		G0S2	G0 G1switch 2	1q32.2			50486			ENST00000367029		G0S2		G0
11923	16742647	NM_012296 // GAB2 // GRB2-associated binding protein 2 // 11q14.1 // 9846 /// ENST00000	GAB2		NM_012296	0.000981179	2.07101	2.07101	Mel+MSCP up vs Ctrl+MSCP	NM_012296		GAB2	GRB2-associated binding protein 2	11q14.1		9846			ENST00000
23496	16856803	NM_015675 // GADD45B // growth arrest and DNA-damage-inducible, beta // 19p13.3 // 4616	GADD45B		NM_015675	0.000877181	2.81952	2.81952	Mel+MSCP up vs Ctrl+MSCP	NM_015675		GADD45B	growth arrest and DNA-damage-inducible, beta	19p13.3		4616
47914	17103653	NM_001098408 // GAGE12C // G antigen 12C // Xp11.23 // 729422 /// NM_001127199 // GAGE1	GAGE12C		NM_001098408	0.0383056	2.44145	2.44145	Mel+MSCP up vs Ctrl+MSCP	NM_001098408		GAGE12C	G antigen 12C	Xp11.23		729422			NM_001127199		GAGE1
6627	16689352	ENST00000464839 // GBP2 // guanylate binding protein 2, interferon-inducible // 1p22.2	GBP2		ENST00000464839	0.0101775	2.58863	2.58863	Mel+MSCP up vs Ctrl+MSCP	ENST00000464839		GBP2	guanylate binding protein 2, interferon-inducible	1p22.2
26532	16887014	NM_012198 // GCA // grancalcin, EF-hand calcium binding protein // 2q24.2 // 25801 ///	GCA		NM_012198	0.00165756	2.60813	2.60813	Mel+MSCP up vs Ctrl+MSCP	NM_012198		GCA	grancalcin, EF-hand calcium binding protein	2q24.2		25801
48578	17109898	ENST00000464659 // GK-AS1 // GK antisense RNA 1 (non-protein coding) // --- // ---	GK-AS1		ENST00000464659	0.00439967	3.37311	3.37311	Mel+MSCP up vs Ctrl+MSCP	ENST00000464659		GK-AS1	GK antisense RNA 1 (non-protein coding)	---		---
13449	16759106	NM_144669 // GLT1D1 // glycosyltransferase 1 domain containing 1 // 12q24.33 // 144423	GLT1D1		NM_144669	0.00133626	3.14762	3.14762	Mel+MSCP up vs Ctrl+MSCP	NM_144669		GLT1D1	glycosyltransferase 1 domain containing 1	12q24.33		144423
7369	16696979	ENST00000339526 // GLUL // glutamate-ammonia ligase // 1q31 // 2752 /// NM_002065 // GL	GLUL		ENST00000339526	0.000103527	2.45979	2.45979	Mel+MSCP up vs Ctrl+MSCP	ENST00000339526		GLUL	glutamate-ammonia ligase	1q31		2752			NM_002065		GL
31929	16942625	ENST00000304411 // GPR27 // G protein-coupled receptor 27 // 3p21-p14 // 2850 /// NM_01	GPR27		ENST00000304411	0.00351522	2.6227	2.6227	Mel+MSCP up vs Ctrl+MSCP	ENST00000304411		GPR27	G protein-coupled receptor 27	3p21-p14		2850			NM_01
19682	16819563	NM_170776 // GPR97 // G protein-coupled receptor 97 // 16q21 // 222487 /// ENST00000333	GPR97		NM_170776	0.00249089	3.00493	3.00493	Mel+MSCP up vs Ctrl+MSCP	NM_170776		GPR97	G protein-coupled receptor 97	16q21		222487			ENST00000333
5554	16678128	ENST00000366816 // H3F3B // H3 histone, family 3B (H3.3B) // 17q25.1 // 3021 /// ENST00	H3F3B		ENST00000366816	0.00045778	2.1396	2.1396	Mel+MSCP up vs Ctrl+MSCP	ENST00000366816		H3F3B	H3 histone, family 3B (H3.3B)	17q25.1		3021			ENST00
14322	16768792	NM_002108 // HAL // histidine ammonia-lyase // 12q22-q24.1 // 3034 /// ENST00000261208	HAL		NM_002108	0.00331012	2.12804	2.12804	Mel+MSCP up vs Ctrl+MSCP	NM_002108		HAL	histidine ammonia-lyase	12q22-q24.1		3034			ENST00000261208
14739	16771801	NM_006018 // HCAR3 // hydroxycarboxylic acid receptor 3 // 12q24.31 // 8843 /// ENST000	HCAR3		NM_006018	0.025221	2.28821	2.28821	Mel+MSCP up vs Ctrl+MSCP	NM_006018		HCAR3	hydroxycarboxylic acid receptor 3	12q24.31		8843			ENST000
38369	17005993	ENST00000413667 // HCG14 // HLA complex group 14 // --- // --- /// ENST00000432275 // H	HCG14		ENST00000413667	0.00625891	2.45499	2.45499	Mel+MSCP up vs Ctrl+MSCP	ENST00000413667		HCG14	HLA complex group 14	---		---			ENST00000432275		H
16293	16785083	ENST00000554177 // HIF1A // hypoxia inducible factor 1, alpha subunit (basic helix-loop	HIF1A		ENST00000554177	0.0042931	3.82147	3.82147	Mel+MSCP up vs Ctrl+MSCP	ENST00000554177		HIF1A	hypoxia inducible factor 1, alpha subunit (basic helix-loop
43301	17058826	NM_005338 // HIP1 // huntingtin interacting protein 1 // 7q11.23 // 3092 /// ENST000003	HIP1		NM_005338	0.00123936	2.26338	2.26338	Mel+MSCP up vs Ctrl+MSCP	NM_005338		HIP1	huntingtin interacting protein 1	7q11.23		3092			ENST000003
38298	17005532	NM_003529 // HIST1H3A // histone cluster 1, H3a // 6p22.1 // 8350 /// ENST00000357647 /	HIST1H3A		NM_003529	0.0004277	4.96851	4.96851	Mel+MSCP up vs Ctrl+MSCP	NM_003529		HIST1H3A	histone cluster 1, H3a	6p22.1		8350			ENST00000357647
39476	17016360	NM_003544 // HIST1H4B // histone cluster 1, H4b // 6p22.1 // 8366 /// ENST00000377364 /	HIST1H4B		NM_003544	0.0356623	4.00423	4.00423	Mel+MSCP up vs Ctrl+MSCP	NM_003544		HIST1H4B	histone cluster 1, H4b	6p22.1		8366			ENST00000377364
6941	16692620	ENST00000369161 // HIST2H2AA4 // histone cluster 2, H2aa4 // 1q21.2 // 723790 /// ENST0	HIST2H2AA4		ENST00000369161	0.00133006	3.20486	3.20486	Mel+MSCP up vs Ctrl+MSCP	ENST00000369161		HIST2H2AA4	histone cluster 2, H2aa4	1q21.2		723790			ENST0
38047	17003124	NM_002115 // HK3 // hexokinase 3 (white cell) // 5q35.2 // 3101 /// ENST00000292432 //	HK3		NM_002115	0.00785397	2.03677	2.03677	Mel+MSCP up vs Ctrl+MSCP	NM_002115		HK3	hexokinase 3 (white cell)	5q35.2		3101			ENST00000292432
39542	17016748	NR_026972 // HLA-F-AS1 // HLA-F antisense RNA 1 (non-protein coding) // 6p22.1 // 28583	HLA-F-AS1		NR_026972	0.0079682	2.57601	2.57601	Mel+MSCP up vs Ctrl+MSCP	NR_026972		HLA-F-AS1	HLA-F antisense RNA 1 (non-protein coding)	6p22.1		28583
19807	16820937	NM_005143 // HP // haptoglobin // 16q22.2 // 3240 /// NM_001126102 // HP // haptoglobin	HP		NM_005143	0.00921227	3.64136	3.64136	Mel+MSCP up vs Ctrl+MSCP	NM_005143		HP	haptoglobin	16q22.2		3240			NM_001126102		HP		haptoglobin
8832	16711125	NM_004508 // IDI1 // isopentenyl-diphosphate delta isomerase 1 // 10p15.3 // 3422 /// E	IDI1		NM_004508	0.000817168	2.70488	2.70488	Mel+MSCP up vs Ctrl+MSCP	NM_004508		IDI1	isopentenyl-diphosphate delta isomerase 1	10p15.3		3422			E
42440	17050381	NM_001550 // IFRD1 // interferon-related developmental regulator 1 // 7q31.1 // 3475 //	IFRD1		NM_001550	0.000627518	2.12469	2.12469	Mel+MSCP up vs Ctrl+MSCP	NM_001550		IFRD1	interferon-related developmental regulator 1	7q31.1		3475
17513	16797371	AK125238 // IGHA1 // immunoglobulin heavy constant alpha 1 // 14q32.33 // 3493 /// ENST	IGHA1		AK125238	0.0188217	3.3216	3.3216	Mel+MSCP up vs Ctrl+MSCP	AK125238		IGHA1	immunoglobulin heavy constant alpha 1	14q32.33		3493			ENST
17508	16797336	BX640625 // IGHA2 // immunoglobulin heavy constant alpha 2 (A2m marker) // 14q32.33 //	IGHA2		BX640625	0.0153472	3.24432	3.24432	Mel+MSCP up vs Ctrl+MSCP	BX640625		IGHA2	immunoglobulin heavy constant alpha 2 (A2m marker)	14q32.33
30615	16927700	ENST00000390284 // IGLV4-60 // immunoglobulin lambda variable 4-60 // --- // ---	IGLV4-60		ENST00000390284	0.0232373	2.99661	2.99661	Mel+MSCP up vs Ctrl+MSCP	ENST00000390284		IGLV4-60	immunoglobulin lambda variable 4-60	---		---
26208	16883733	ENST00000264260 // IL18RAP // interleukin 18 receptor accessory protein // 2q12 // 8807	IL18RAP		ENST00000264260	0.0371346	2.08693	2.08693	Mel+MSCP up vs Ctrl+MSCP	ENST00000264260		IL18RAP	interleukin 18 receptor accessory protein	2q12		8807
28030	16901986	ENST00000263341 // IL1B // interleukin 1, beta // 2q14 // 3553 /// NM_000576 // IL1B //	IL1B		ENST00000263341	0.0259079	2.11922	2.11922	Mel+MSCP up vs Ctrl+MSCP	ENST00000263341		IL1B	interleukin 1, beta	2q14		3553			NM_000576		IL1B
26202	16883624	NR_048564 // IL1R2 // interleukin 1 receptor, type II // 2q12 // 7850 /// ENST000003325	IL1R2		NR_048564	0.0194037	2.82681	2.82681	Mel+MSCP up vs Ctrl+MSCP	NR_048564		IL1R2	interleukin 1 receptor, type II	2q12		7850			ENST000003325
12949	16753670	NM_007199 // IRAK3 // interleukin-1 receptor-associated kinase 3 // 12q14.3 // 11213 //	IRAK3		NM_007199	0.0311435	2.3725	2.3725	Mel+MSCP up vs Ctrl+MSCP	NM_007199		IRAK3	interleukin-1 receptor-associated kinase 3	12q14.3		11213
15796	16780917	NM_003749 // IRS2 // insulin receptor substrate 2 // 13q34 // 8660 /// ENST00000375856	IRS2		NM_003749	0.037903	2.02136	2.02136	Mel+MSCP up vs Ctrl+MSCP	NM_003749		IRS2	insulin receptor substrate 2	13q34		8660			ENST00000375856
19537	16818239	NM_001145808 // ITGAM // integrin, alpha M (complement component 3 receptor 3 subunit)	ITGAM		NM_001145808	0.0029194	2.31117	2.31117	Mel+MSCP up vs Ctrl+MSCP	NM_001145808		ITGAM	integrin, alpha M (complement component 3 receptor 3 subunit)
30098	16922759	NM_002243 // KCNJ15 // potassium inwardly-rectifying channel, subfamily J, member 15 //	KCNJ15		NM_002243	0.00336654	2.9711	2.9711	Mel+MSCP up vs Ctrl+MSCP	NM_002243		KCNJ15	potassium inwardly-rectifying channel, subfamily J, member 15
21449	16837391	NM_000891 // KCNJ2 // potassium inwardly-rectifying channel, subfamily J, member 2 // 1	KCNJ2		NM_000891	0.00169878	2.52971	2.52971	Mel+MSCP up vs Ctrl+MSCP	NM_000891		KCNJ2	potassium inwardly-rectifying channel, subfamily J, member 2	1
22533	16848376	NR_036534 // KCNJ2-AS1 // KCNJ2 antisense RNA 1 (non-protein coding) // 17q24.3 // 4006	KCNJ2-AS1		NR_036534	0.00102769	3.19229	3.19229	Mel+MSCP up vs Ctrl+MSCP	NR_036534		KCNJ2-AS1	KCNJ2 antisense RNA 1 (non-protein coding)	17q24.3		4006
37533	16998134	NM_001145678 // KIAA0825 // KIAA0825 // 5q15 // 285600 /// ENST00000513200 // KIAA0825	KIAA0825		NM_001145678	0.00429742	2.20742	2.20742	Mel+MSCP up vs Ctrl+MSCP	NM_001145678		KIAA0825	KIAA0825	5q15		285600			ENST00000513200		KIAA0825
4653	16668111	NM_020775 // KIAA1324 // KIAA1324 // 1p13.3 // 57535 /// NR_049773 // KIAA1324 // KIAA1	KIAA1324		NM_020775	0.0288273	2.23643	2.23643	Mel+MSCP up vs Ctrl+MSCP	NM_020775		KIAA1324	KIAA1324	1p13.3		57535			NR_049773		KIAA1324		KIAA1
39431	17015919	NM_022113 // KIF13A // kinesin family member 13A // 6p23 // 63971 /// NM_001105566 // K	KIF13A		NM_022113	0.00852786	2.0054	2.0054	Mel+MSCP up vs Ctrl+MSCP	NM_022113		KIF13A	kinesin family member 13A	6p23		63971			NM_001105566		K
34727	16972129	NM_007246 // KLHL2 // kelch-like 2, Mayven (Drosophila) // 4q21.2 // 11275 /// ENST0000	KLHL2		NM_007246	0.00758204	2.20558	2.20558	Mel+MSCP up vs Ctrl+MSCP	NM_007246		KLHL2	kelch-like 2, Mayven (Drosophila)	4q21.2		11275			ENST0000
30768	16929163	NM_016733 // LIMK2 // LIM domain kinase 2 // 22q12.2 // 3985 /// ENST00000333611 // LIM	LIMK2		NM_016733	0.00545653	2.61714	2.61714	Mel+MSCP up vs Ctrl+MSCP	NM_016733		LIMK2	LIM domain kinase 2	22q12.2		3985			ENST00000333611		LIM
8466	16707096	NM_001102469 // LIPN // lipase, family member N // 10q23.31 // 643418 /// ENST000004044	LIPN		NM_001102469	0.0244943	2.53592	2.53592	Mel+MSCP up vs Ctrl+MSCP	NM_001102469		LIPN	lipase, family member N	10q23.31		643418			ENST000004044
36476	16988703	NM_005573 // LMNB1 // lamin B1 // 5q23.2 // 4001 /// ENST00000261366 // LMNB1 // lamin	LMNB1		NM_005573	0.000924824	2.38944	2.38944	Mel+MSCP up vs Ctrl+MSCP	NM_005573		LMNB1	lamin B1	5q23.2		4001			ENST00000261366		LMNB1		lamin
42647	17052552	NR_003717 // LOC100124692 // maltase-glucoamylase (alpha-glucosidase) pseudogene // 7q3	LOC100124692	maltase-glucoamylase (alpha-glucosidase) pseudogene	NR_003717	0.00232535	2.7126	2.7126	Mel+MSCP up vs Ctrl+MSCP	NR_003717		LOC100124692	maltase-glucoamylase (alpha-glucosidase) pseudogene	7q3
3588	16657450	AK302511 // LOC100132062 // uncharacterized LOC100132062 // 5q35.3 // 100132062 /// AK2	LOC100132062		AK302511	0.00243405	2.1553	2.1553	Mel+MSCP up vs Ctrl+MSCP	AK302511		LOC100132062	uncharacterized LOC100132062	5q35.3		100132062			AK2
43516	17061421	NR_024586 // LOC100216545 // uncharacterized LOC100216545 // 7q22.3 // 100216545 /// BC	LOC100216545		NR_024586	0.00058502	2.21251	2.21251	Mel+MSCP up vs Ctrl+MSCP	NR_024586		LOC100216545	uncharacterized LOC100216545	7q22.3		100216545			BC
37380	16996941	NR_027439 // LOC100272216 // uncharacterized LOC100272216 // --- // 100272216	LOC100272216		NR_027439	0.0113694	2.30795	2.30795	Mel+MSCP up vs Ctrl+MSCP
5807	16679952	NR_033908 // LOC100288069 // general transcription factor IIi pseudogene // 1p36.33 //	LOC100288069		NR_033908	0.000857755	2.30532	2.30532	Mel+MSCP up vs Ctrl+MSCP	NR_033908		LOC100288069	general transcription factor IIi pseudogene	1p36.33
16124	16783411	XR_110280 // LOC100289251 // uncharacterized LOC100289251 // 14q13.2 // 100289251	LOC100289251	***	XR_110280	0.000302587	3.52345	3.52345	Mel+MSCP up vs Ctrl+MSCP	XR_110280		LOC100289251	uncharacterized LOC100289251	14q13.2		100289251
18243	16804022	ENST00000561107 // LOC100505616 // uncharacterized LOC100505616 // --- // 100505616 ///	SNHG21	Small Nucleolar RNA Host Gene 21	ENST00000561107	0.0145245	2.12966	2.12966	Mel+MSCP up vs Ctrl+MSCP	ENST00000561107		LOC100505616	uncharacterized LOC100505616	---		100505616
37521	16998044	AK091866 // LOC100505994 // uncharacterized LOC100505994 // --- // 100505994	LUCAT1	lung cancer associated transcript 1	AK091866	0.00377605	2.00988	2.00988	Mel+MSCP up vs Ctrl+MSCP	AK091866		LOC100505994	uncharacterized LOC100505994	---		100505994
16316	16785476	NR_045122 // LOC100506321 // uncharacterized LOC100506321 // --- // 100506321 /// ENST0	LOC100506321		NR_045122	0.0183473	2.26055	2.26055	Mel+MSCP up vs Ctrl+MSCP	NR_045122		LOC100506321	uncharacterized LOC100506321	---		100506321			ENST0
25438	16876017	XR_133196 // LOC100506523 // uncharacterized LOC100506523 // --- // 100506523	LOC100506523		XR_133196	0.0382009	2.64778	2.64778	Mel+MSCP up vs Ctrl+MSCP	XR_133196		LOC100506523	uncharacterized LOC100506523	---		100506523
5373	16676144	ENST00000412772 // LOC100506775 // uncharacterized LOC100506775 // --- // 100506775 ///	LINC01353		ENST00000412772	0.0190941	2.21129	2.21129	Mel+MSCP up vs Ctrl+MSCP	ENST00000412772		LOC100506775	uncharacterized LOC100506775	---		100506775
11481	16738018	ENST00000532943 // LOC100507417 // uncharacterized LOC100507417 // --- // 100507417	AC090559		ENST00000532943	0.000784417	2.41065	2.41065	Mel+MSCP up vs Ctrl+MSCP	ENST00000532943		LOC100507417	uncharacterized LOC100507417	---		100507417
49490	17117600	XR_111398 // LOC100508885 // uncharacterized LOC100508885 // --- // 100508885	LOC100508885		XR_111398	0.000911828	3.07167	3.07167	Mel+MSCP up vs Ctrl+MSCP	XR_111398		LOC100508885	uncharacterized LOC100508885	---		100508885
37382	16996953	XM_003119950 // LOC100509323 // baculoviral IAP repeat-containing protein 1-like // ---	LOC100509323		XM_003119950	0.00803215	2.62674	2.62674	Mel+MSCP up vs Ctrl+MSCP	XM_003119950		LOC100509323	baculoviral IAP repeat-containing protein 1-like	---
49438	17117463	XR_111050 // LOC100509635 // uncharacterized LOC100509635 // --- // 100509635	LOC100509635	***	XR_111050	0.00867497	2.52635	2.52635	Mel+MSCP up vs Ctrl+MSCP	XR_111050		LOC100509635	uncharacterized LOC100509635	---		100509635
17768	16798733	ENST00000564702 // LOC100652840 // M-phase phosphoprotein 10 (U3 small nucleolar ribonu	LOC100652840		ENST00000564702	0.0290118	2.61805	2.61805	Mel+MSCP up vs Ctrl+MSCP	ENST00000564702		LOC100652840	M-phase phosphoprotein 10 (U3 small nucleolar ribonu
20065	16823279	ENST00000572427 // LOC100653076 // uncharacterized LOC100653076 // --- // 100653076 ///	MMP25-AS1	MMP25 antisense RNA	ENST00000572427	0.00187793	2.76277	2.76277	Mel+MSCP up vs Ctrl+MSCP	ENST00000572427		LOC100653076	uncharacterized LOC100653076	---		100653076
24496	16866389	ENST00000561805 // LOC100653348 // uncharacterized LOC100653348 // --- // 100653348 ///	LOC100653348	ENST00000568048	ENST00000561805	0.0113844	2.17995	2.17995	Mel+MSCP up vs Ctrl+MSCP
35658	16980991	AK129723 // LOC285505 // uncharacterized LOC285505 // 4q32.1 // 285505	LOC285505		AK129723	0.0177691	2.58597	2.58597	Mel+MSCP up vs Ctrl+MSCP	AK129723		LOC285505	uncharacterized LOC285505	4q32.1		285505
19961	16822256	NR_039983 // LOC729737 // uncharacterized LOC729737 // 1p36.33 // 729737 /// ENST000005	LOC729737		NR_039983	0.00128759	2.56733	2.56733	Mel+MSCP up vs Ctrl+MSCP
25920	16880704	ENST00000439964 // LOC730184 // uncharacterized LOC730184 // 2p14 // 730184 /// XR_1099	LOC730184		ENST00000439964	0.000927369	2.59615	2.59615	Mel+MSCP up vs Ctrl+MSCP	ENST00000439964		LOC730184	uncharacterized LOC730184	2p14		730184			XR_1099
26087	16882536	XM_001713850 // LOC730268 // anaphase-promoting complex subunit 1-like // 2p11.2 // 730	LOC730268		XM_001713850	0.0302146	2.19983	2.19983	Mel+MSCP up vs Ctrl+MSCP	XM_001713850		LOC730268	anaphase-promoting complex subunit 1-like	2p11.2		730
35804	16982085	NR_037867 // LOC731424 // uncharacterized LOC731424 // --- // 731424	LOC731424		NR_037867	0.00622307	2.3395	2.3395	Mel+MSCP up vs Ctrl+MSCP	NR_037867		LOC731424	uncharacterized LOC731424	---		731424
8555	16708111	BC015656 // LOXL4 // lysyl oxidase-like 4 // 10q24 // 84171	LOXL4		BC015656	0.00229364	2.16684	2.16684	Mel+MSCP up vs Ctrl+MSCP	BC015656		LOXL4	lysyl oxidase-like 4	10q24		84171
19639	16819082	NM_017839 // LPCAT2 // lysophosphatidylcholine acyltransferase 2 // 16q12.2 // 54947 //	LPCAT2		NM_017839	0.00375602	2.43125	2.43125	Mel+MSCP up vs Ctrl+MSCP	NM_017839		LPCAT2	lysophosphatidylcholine acyltransferase 2	16q12.2		54947
24598	16867344	NM_052972 // LRG1 // leucine-rich alpha-2-glycoprotein 1 // 19p13.3 // 116844 /// ENST0	LRG1		NM_052972	0.0134862	2.28603	2.28603	Mel+MSCP up vs Ctrl+MSCP	NM_052972		LRG1	leucine-rich alpha-2-glycoprotein 1	19p13.3		116844			ENST0
12640	16749939	NM_198578 // LRRK2 // leucine-rich repeat kinase 2 // 12q12 // 120892 /// ENST000002989	LRRK2		NM_198578	0.00244761	2.06977	2.06977	Mel+MSCP up vs Ctrl+MSCP	NM_198578		LRRK2	leucine-rich repeat kinase 2	12q12		120892			ENST000002989
44377	17070061	ENST00000284818 // LY96 // lymphocyte antigen 96 // 8q21.11 // 23643 /// NM_015364 // L	LY96		ENST00000284818	0.00654698	2.13877	2.13877	Mel+MSCP up vs Ctrl+MSCP	ENST00000284818		LY96	lymphocyte antigen 96	8q21.11		23643			NM_015364		L
7754	16700875	ENST00000412098 // LYST-IT2 // LYST intronic transcript 2 (non-protein coding) // --- /	LYST-AST		ENST00000412098	0.0110064	2.1232	2.1232	Mel+MSCP up vs Ctrl+MSCP	ENST00000412098		LYST-IT2	LYST intronic transcript 2 (non-protein coding)	---
13677	16761617	ENST00000535902 // MANSC1 // MANSC domain containing 1 // 12p13.2 // 54682 /// NM_01805	MANSC1		ENST00000535902	0.0155105	2.76251	2.76251	Mel+MSCP up vs Ctrl+MSCP	ENST00000535902		MANSC1	MANSC domain containing 1	12p13.2		54682			NM_01805
19912	16821697	ENST00000268607 // MAP1LC3B // microtubule-associated protein 1 light chain 3 beta // 1	MAP1LC3B		ENST00000268607	0.000564899	2.25741	2.25741	Mel+MSCP up vs Ctrl+MSCP	ENST00000268607		MAP1LC3B	microtubule-associated protein 1 light chain 3 beta	1
38568	17007884	NM_001315 // MAPK14 // mitogen-activated protein kinase 14 // 6p21.3-p21.2 // 1432 ///	MAPK14		NM_001315	0.000739095	2.4367	2.4367	Mel+MSCP up vs Ctrl+MSCP	NM_001315		MAPK14	mitogen-activated protein kinase 14	6p21.3-p21.2		1432
27219	16894283	NM_138799 // MBOAT2 // membrane bound O-acyltransferase domain containing 2 // 2p25.1 /	MBOAT2		NM_138799	0.00093926	2.43526	2.43526	Mel+MSCP up vs Ctrl+MSCP	NM_138799		MBOAT2	membrane bound O-acyltransferase domain containing 2	2p25.1
20070	16823309	ENST00000219596 // MEFV // Mediterranean fever // 16p13.3 // 4210 /// NM_000243 // MEFV	MEFV		ENST00000219596	0.000146994	2.13387	2.13387	Mel+MSCP up vs Ctrl+MSCP	ENST00000219596		MEFV	Mediterranean fever	16p13.3		4210			NM_000243		MEFV
42632	17052425	ENST00000549489 // MGAM // maltase-glucoamylase (alpha-glucosidase) // 7q34 // 8972 ///	MGAM		ENST00000549489	0.00890778	3.18854	3.18854	Mel+MSCP up vs Ctrl+MSCP	ENST00000549489		MGAM	maltase-glucoamylase (alpha-glucosidase)	7q34		8972
21376	16836624	NR_029493 // MIR21 // microRNA 21 // 17q23.1 // 406991 /// AY699265 // MIR21 // microRN	MIR21		NR_029493	0.015063	2.61515	2.61515	Mel+MSCP up vs Ctrl+MSCP	NR_029493		MIR21	microRNA 21	17q23.1		406991			AY699265		MIR21		microRN
5786	16679830	NR_036070 // MIR3124 // microRNA 3124 // --- // 100422879	MIR3124		NR_036070	0.0233259	2.03152	2.03152	Mel+MSCP up vs Ctrl+MSCP	NR_036070		MIR3124	microRNA 3124	---		100422879
36527	16989241	NR_037434 // MIR3661 // microRNA 3661 // --- // 100500905	MIR3661		NR_037434	0.0312884	2.00472	2.00472	Mel+MSCP up vs Ctrl+MSCP	NR_037434		MIR3661	microRNA 3661	---		100500905
47652	17101109	NR_037461 // MIR3690 // microRNA 3690 // Xp22.32 and Yp11.3 // 100500894	MIR3690		NR_037461	0.0187556	2.00934	2.00934	Mel+MSCP up vs Ctrl+MSCP	NR_037461		MIR3690	microRNA 3690	Xp22.32 and Yp11.3		100500894
25352	16875217	NR_039909 // MIR371B // microRNA 371b // --- // 100616185	MIR371B		NR_039909	0.0033205	2.52938	2.52938	Mel+MSCP up vs Ctrl+MSCP	NR_039909		MIR371B	microRNA 371b	---		100616185
24345	16865108	NR_029865 // MIR372 // microRNA 372 // 19q13.42 // 442917	MIR372		NR_029865	0.0208329	2.26123	2.26123	Mel+MSCP up vs Ctrl+MSCP	NR_029865		MIR372	microRNA 372	19q13.42		442917
35805	16982092	NR_037510 // MIR3945 // microRNA 3945 // --- // 100500818	MIR3945		NR_037510	0.0455404	3.59946	3.59946	Mel+MSCP up vs Ctrl+MSCP	NR_037510		MIR3945	microRNA 3945	---		100500818
48795	17112187	NR_030398 // MIR421 // microRNA 421 // Xq13.2 // 693122	MIR421		NR_030398	0.0333066	2.96641	2.96641	Mel+MSCP up vs Ctrl+MSCP	NR_030398		MIR421	microRNA 421	Xq13.2		693122
25700	16878438	NR_036230 // MIR4263 // microRNA 4263 // --- // 100422965	MIR4263		NR_036230	0.00800859	2.70547	2.70547	Mel+MSCP up vs Ctrl+MSCP	NR_036230		MIR4263	microRNA 4263	---		100422965
8945	16711822	NR_039701 // MIR4481 // microRNA 4481 // --- // 100616320	MIR4481		NR_039701	0.0426906	4.3465	4.3465	Mel+MSCP up vs Ctrl+MSCP	NR_039701		MIR4481	microRNA 4481	---		100616320
18922	16811695	NR_039738 // MIR4513 // microRNA 4513 // --- // 100616183	MIR4513		NR_039738	0.0157849	2.11547	2.11547	Mel+MSCP up vs Ctrl+MSCP	NR_039738		MIR4513	microRNA 4513	---		100616183
19245	16814986	NR_039741 // MIR4516 // microRNA 4516 // --- // 100616258	MIR4516		NR_039741	0.0307628	2.6724	2.6724	Mel+MSCP up vs Ctrl+MSCP	NR_039741		MIR4516	microRNA 4516	---		100616258
45542	17080721	NR_039808 // MIR4663 // microRNA 4663 // --- // 100616260	MIR4663		NR_039808	0.0127161	2.69196	2.69196	Mel+MSCP up vs Ctrl+MSCP	NR_039808		MIR4663	microRNA 4663	---		100616260
10519	16728384	NR_031624 // MIR548K // microRNA 548k // 11q13.3 // 100313770	MIR548K		NR_031624	0.049232	2.93524	2.93524	Mel+MSCP up vs Ctrl+MSCP	NR_031624		MIR548K	microRNA 548k	11q13.3		100313770
43019	17056326	NR_037513 // MIR550B1 // microRNA 550b-1 // --- // 100500883	MIR550B1		NR_037513	0.0144198	2.39833	2.39833	Mel+MSCP up vs Ctrl+MSCP	NR_037513		MIR550B1	microRNA 550b-1	---		100500883
14457	16769838	NR_030350 // MIR619 // microRNA 619 // 12q24.11 // 693204	MIR619		NR_030350	0.000630999	2.60485	2.60485	Mel+MSCP up vs Ctrl+MSCP	NR_030350		MIR619	microRNA 619	12q24.11		693204
20549	16828344	NM_152649 // MLKL // mixed lineage kinase domain-like // 16q23.1 // 197259 /// ENST0000	MLKL		NM_152649	0.000412761	2.73623	2.73623	Mel+MSCP up vs Ctrl+MSCP	NM_152649		MLKL	mixed lineage kinase domain-like	16q23.1		197259			ENST0000
32387	16947173	NM_000902 // MME // membrane metallo-endopeptidase // 3q25.2 // 4311 /// NM_007289 // M	MME		NM_000902	0.0267805	2.05146	2.05146	Mel+MSCP up vs Ctrl+MSCP	NM_000902		MME	membrane metallo-endopeptidase	3q25.2		4311			NM_007289		M
33549	16960698	ENST00000484721 // MME-AS1 // MME antisense RNA 1 (non-protein coding) // --- // ---	MME-AS1		ENST00000484721	0.0105185	2.65521	2.65521	Mel+MSCP up vs Ctrl+MSCP	ENST00000484721		MME-AS1	MME antisense RNA 1 (non-protein coding)	---		---
19279	16815342	NM_022468 // MMP25 // matrix metallopeptidase 25 // 16p13.3 // 64386 /// ENST0000033657	MMP25		NM_022468	0.0088126	2.29765	2.29765	Mel+MSCP up vs Ctrl+MSCP	NM_022468		MMP25	matrix metallopeptidase 25	16p13.3		64386			ENST0000033657
30749	16928867	NM_153050 // MTMR3 // myotubularin related protein 3 // 22q12.2 // 8897 /// NM_021090 /	MTMR3		NM_153050	0.00494318	2.08503	2.08503	Mel+MSCP up vs Ctrl+MSCP	NM_153050		MTMR3	myotubularin related protein 3	22q12.2		8897			NM_021090
26696	16888963	NR_045623 // NABP1 // nucleic acid binding protein 1 // 2q32.3 // 64859 /// NM_00103171	NABP1		NR_045623	0.000765632	2.05834	2.05834	Mel+MSCP up vs Ctrl+MSCP	NR_045623		NABP1	nucleic acid binding protein 1	2q32.3		64859			NM_00103171
37386	16996983	ENST00000194097 // NAIP // NLR family, apoptosis inhibitory protein // 5q13.2 // 4671 /	NAIP		ENST00000194097	0.0249897	2.06139	2.06139	Mel+MSCP up vs Ctrl+MSCP	ENST00000194097		NAIP	NLR family, apoptosis inhibitory protein	5q13.2		4671
43523	17061545	NM_005746 // NAMPT // nicotinamide phosphoribosyltransferase // 7q22.3 // 10135 /// ENS	NAMPT		NM_005746	0.00116413	3.42646	3.42646	Mel+MSCP up vs Ctrl+MSCP	NM_005746		NAMPT	nicotinamide phosphoribosyltransferase	7q22.3		10135			ENS
30816	16929662	NM_013416 // NCF4 // neutrophil cytosolic factor 4, 40kDa // 22q13.1 // 4689 /// ENST00	NCF4		NM_013416	0.00111814	2.08233	2.08233	Mel+MSCP up vs Ctrl+MSCP	NM_013416		NCF4	neutrophil cytosolic factor 4, 40kDa	22q13.1		4689			ENST00
47079	17095703	ENST00000375724 // NFIL3 // nuclear factor, interleukin 3 regulated // 9q22 // 4783 ///	NFIL3		ENST00000375724	0.0064736	2.13232	2.13232	Mel+MSCP up vs Ctrl+MSCP	ENST00000375724		NFIL3	nuclear factor, interleukin 3 regulated	9q22		4783
16970	16791991	NM_020529 // NFKBIA // nuclear factor of kappa light polypeptide gene enhancer in B-cel	NFKBIA		NM_020529	0.000306202	2.46849	2.46849	Mel+MSCP up vs Ctrl+MSCP	NM_020529		NFKBIA	nuclear factor of kappa light polypeptide gene enhancer in B-cel
32048	16943467	NM_031419 // NFKBIZ // nuclear factor of kappa light polypeptide gene enhancer in B-cel	NFKBIZ		NM_031419	9.86585e-05	2.42211	2.42211	Mel+MSCP up vs Ctrl+MSCP	NM_031419		NFKBIZ	nuclear factor of kappa light polypeptide gene enhancer in B-cel
27401	16896296	ENST00000404025 // NLRC4 // NLR family, CARD domain containing 4 // 2p22-p21 // 58484 /	NLRC4		ENST00000404025	0.0291959	2.20248	2.20248	Mel+MSCP up vs Ctrl+MSCP	ENST00000404025		NLRC4	NLR family, CARD domain containing 4	2p22-p21		58484
4800	16669781	AK075065 // NOTCH2NL // notch 2 N-terminal like // 1q21.2 // 388677 /// ENST00000344859	NOTCH2NL		AK075065	0.0436958	2.04622	2.04622	Mel+MSCP up vs Ctrl+MSCP	AK075065		NOTCH2NL	notch 2 N-terminal like	1q21.2		388677			ENST00000344859
28234	16903897	NM_006186 // NR4A2 // nuclear receptor subfamily 4, group A, member 2 // 2q22-q23 // 49	NR4A2		NM_006186	0.00215997	2.07845	2.07845	Mel+MSCP up vs Ctrl+MSCP	NM_006186		NR4A2	nuclear receptor subfamily 4, group A, member 2	2q22-q23		49
16363	16786239	AK055876 // NUMB // numb homolog (Drosophila) // 14q24.3 // 8650	NUMB		AK055876	0.00191167	2.09151	2.09151	Mel+MSCP up vs Ctrl+MSCP	AK055876		NUMB	numb homolog (Drosophila)	14q24.3		8650
11555	16738628	NM_001005218 // OR5B21 // olfactory receptor, family 5, subfamily B, member 21 // 11q12	OR5B21		NM_001005218	0.00479113	2.24826	2.24826	Mel+MSCP up vs Ctrl+MSCP	NM_001005218		OR5B21	olfactory receptor, family 5, subfamily B, member 21	11q12
10208	16724751	NM_001004739 // OR5L2 // olfactory receptor, family 5, subfamily L, member 2 // 11q11 /	OR5L2		NM_001004739	0.0270217	3.02418	3.02418	Mel+MSCP up vs Ctrl+MSCP	NM_001004739		OR5L2	olfactory receptor, family 5, subfamily L, member 2	11q11
27457	16896910	NM_148962 // OXER1 // oxoeicosanoid (OXE) receptor 1 // 2p21 // 165140 /// ENST00000378	OXER1		NM_148962	0.00240809	2.1784	2.1784	Mel+MSCP up vs Ctrl+MSCP	NM_148962		OXER1	oxoeicosanoid (OXE) receptor 1	2p21		165140			ENST00000378
6026	16682402	NM_007365 // PADI2 // peptidyl arginine deiminase, type II // 1p36.13 // 11240 /// ENST	PADI2		NM_007365	0.00534251	2.3235	2.3235	Mel+MSCP up vs Ctrl+MSCP	NM_007365		PADI2	peptidyl arginine deiminase, type II	1p36.13		11240			ENST
9961	16722299	NM_000922 // PDE3B // phosphodiesterase 3B, cGMP-inhibited // 11p15.1 // 5140 /// ENST0	PDE3B		NM_000922	0.0407436	2.28918	2.28918	Mel+MSCP up vs Ctrl+MSCP	NM_000922		PDE3B	phosphodiesterase 3B, cGMP-inhibited	11p15.1		5140			ENST0
25152	16873501	NM_005091 // PGLYRP1 // peptidoglycan recognition protein 1 // 19q13.2-q13.3 // 8993 //	PGLYRP1		NM_005091	0.0165039	2.95817	2.95817	Mel+MSCP up vs Ctrl+MSCP	NM_005091		PGLYRP1	peptidoglycan recognition protein 1	19q13.2-q13.3		8993
13692	16761726	ENST00000240617 // PLBD1 // phospholipase B domain containing 1 // 12p13.1 // 79887 ///	PLBD1		ENST00000240617	0.000323949	3.05069	3.05069	Mel+MSCP up vs Ctrl+MSCP	ENST00000240617		PLBD1	phospholipase B domain containing 1	12p13.1		79887
22277	16845937	NR_027774 // PLEKHM1 // pleckstrin homology domain containing, family M (with RUN domai	PLEKHM1		NR_027774	0.00067208	2.23285	2.23285	Mel+MSCP up vs Ctrl+MSCP	NR_027774		PLEKHM1	pleckstrin homology domain containing, family M (with RUN domai
24604	16867414	NM_005817 // PLIN3 // perilipin 3 // 19p13.3 // 10226 /// NM_001164189 // PLIN3 // peri	PLIN3		NM_005817	0.00287198	2.02416	2.02416	Mel+MSCP up vs Ctrl+MSCP	NM_005817		PLIN3	perilipin 3	19p13.3		10226			NM_001164189		PLIN3		peri
37320	16996433	ENST00000274289 // PLK2 // polo-like kinase 2 // 5q12.1-q13.2 // 10769 /// NM_006622 //	PLK2		ENST00000274289	0.00371848	2.09728	2.09728	Mel+MSCP up vs Ctrl+MSCP	ENST00000274289		PLK2	polo-like kinase 2	5q12.1-q13.2		10769			NM_006622
33489	16960186	NM_021105 // PLSCR1 // phospholipid scramblase 1 // 3q23 // 5359 /// ENST00000342435 //	PLSCR1		NM_021105	0.00159063	2.20291	2.20291	Mel+MSCP up vs Ctrl+MSCP	NM_021105		PLSCR1	phospholipid scramblase 1	3q23		5359			ENST00000342435
8006	16703036	ENST00000377252 // PLXDC2 // plexin domain containing 2 // 10p12.31 // 84898 /// NM_032	PLXDC2		ENST00000377252	0.00593075	2.33073	2.33073	Mel+MSCP up vs Ctrl+MSCP	ENST00000377252		PLXDC2	plexin domain containing 2	10p12.31		84898			NM_032
33148	16956213	NM_001126128 // PROK2 // prokineticin 2 // 3p13 // 60675 /// NM_021935 // PROK2 // prok	PROK2		NM_001126128	0.013627	2.53489	2.53489	Mel+MSCP up vs Ctrl+MSCP	NM_001126128		PROK2	prokineticin 2	3p13		60675			NM_021935		PROK2		prok
10073	16723318	NM_024081 // PRRG4 // proline rich Gla (G-carboxyglutamic acid) 4 (transmembrane) // 11	PRRG4		NM_024081	0.0167196	2.32417	2.32417	Mel+MSCP up vs Ctrl+MSCP	NM_024081		PRRG4	proline rich Gla (G-carboxyglutamic acid) 4 (transmembrane)	11
17060	16792859	ENST00000216392 // PYGL // phosphorylase, glycogen, liver // 14q21-q22 // 5836 /// NM_0	PYGL		ENST00000216392	0.00039168	3.04326	3.04326	Mel+MSCP up vs Ctrl+MSCP	ENST00000216392		PYGL	phosphorylase, glycogen, liver	14q21-q22		5836			NM_0
32744	16950848	NM_002880 // RAF1 // v-raf-1 murine leukemia viral oncogene homolog 1 // 3p25 // 5894 /	RAF1		NM_002880	0.000786802	2.19568	2.19568	Mel+MSCP up vs Ctrl+MSCP	NM_002880		RAF1	v-raf-1 murine leukemia viral oncogene homolog 1	3p25		5894
29506	16917689	NM_020343 // RALGAPA2 // Ral GTPase activating protein, alpha subunit 2 (catalytic) //	RALGAPA2		NM_020343	0.00503044	2.15329	2.15329	Mel+MSCP up vs Ctrl+MSCP	NM_020343		RALGAPA2	Ral GTPase activating protein, alpha subunit 2 (catalytic)
3720	16658752	NM_052960 // RBP7 // retinol binding protein 7, cellular // 1p36.22 // 116362 /// ENST0	RBP7		NM_052960	0.032315	2.00262	2.00262	Mel+MSCP up vs Ctrl+MSCP	NM_052960		RBP7	retinol binding protein 7, cellular	1p36.22		116362			ENST0
47730	17101828	NM_004726 // REPS2 // RALBP1 associated Eps domain containing 2 // Xp22.2 // 9185 /// N	REPS2		NM_004726	1.46002e-05	2.87727	2.87727	Mel+MSCP up vs Ctrl+MSCP	NM_004726		REPS2	RALBP1 associated Eps domain containing 2	Xp22.2		9185			N
28462	16907128	ENST00000411160 // RN5S115 // RNA, 5S ribosomal 115 // --- // ---	RN5SP115		ENST00000411160	0.0356415	2.34487	2.34487	Mel+MSCP up vs Ctrl+MSCP	ENST00000411160		RN5S115	RNA, 5S ribosomal 115	---		---
33563	16960842	ENST00000410743 // RN5S146 // RNA, 5S ribosomal 146 // --- // ---	RN5SP146		ENST00000410743	8.21116e-06	7.63999	7.63999	Mel+MSCP up vs Ctrl+MSCP	ENST00000410743		RN5S146	RNA, 5S ribosomal 146	---		---
22785	16850954	ENST00000411206 // RN5S450 // RNA, 5S ribosomal 450 // --- // ---	RN5SP450		ENST00000411206	0.00689432	3.7539	3.7539	Mel+MSCP up vs Ctrl+MSCP	ENST00000411206		RN5S450	RNA, 5S ribosomal 450	---		---
6158	16684142	ENST00000516620 // RNU7-29P // RNA, U7 small nuclear 29 pseudogene // --- // --- /// EN	RNU7-29P		ENST00000516620	0.0458536	2.44278	2.44278	Mel+MSCP up vs Ctrl+MSCP	ENST00000516620		RNU7-29P	RNA, U7 small nuclear 29 pseudogene	---		---			EN
47760	17102129	NR_027783 // SAT1 // spermidine/spermine N1-acetyltransferase 1 // Xp22.1 // 6303 /// N	SAT1		NR_027783	6.95587e-05	2.06103	2.06103	Mel+MSCP up vs Ctrl+MSCP	NR_027783		SAT1	spermidine spermine N1-acetyltransferase 1		Xp22.1		6303			N
7330	16696685	NR_002998 // SCARNA3 // small Cajal body-specific RNA 3 // 1q25.1 // 677679	SCARNA3		NR_002998	0.0265834	2.51375	2.51375	Mel+MSCP up vs Ctrl+MSCP	NR_002998		SCARNA3	small Cajal body-specific RNA 3	1q25.1		677679
35304	16977474	ENST00000503210 // SEC31A // SEC31 homolog A (S. cerevisiae) // 4q21.22 // 22872	SEC31A	ENST00000355196	ENST00000503210	0.00445277	2.69033	2.69033	Mel+MSCP up vs Ctrl+MSCP
24040	16862262	NM_138392 // SHKBP1 // SH3KBP1 binding protein 1 // 19q13.2 // 92799 /// ENST0000029184	SHKBP1		NM_138392	0.000370365	2.30851	2.30851	Mel+MSCP up vs Ctrl+MSCP	NM_138392		SHKBP1	SH3KBP1 binding protein 1	19q13.2		92799			ENST0000029184
25311	16874911	NM_003830 // SIGLEC5 // sialic acid binding Ig-like lectin 5 // 19q13.3 // 8778 /// ENS	SIGLEC5		NM_003830	0.0484652	2.15869	2.15869	Mel+MSCP up vs Ctrl+MSCP	NM_003830		SIGLEC5	sialic acid binding Ig-like lectin 5	19q13.3		8778			ENS
37732	17000000	NM_006930 // SKP1 // S-phase kinase-associated protein 1 // 5q31 // 6500 /// ENST000005	SKP1		NM_006930	0.00916126	2.05773	2.05773	Mel+MSCP up vs Ctrl+MSCP	NM_006930		SKP1	S-phase kinase-associated protein 1	5q31		6500			ENST000005
26921	16890837	NM_000578 // SLC11A1 // solute carrier family 11 (proton-coupled divalent metal ion tra	SLC11A1		NM_000578	0.00170147	2.20023	2.20023	Mel+MSCP up vs Ctrl+MSCP	NM_000578		SLC11A1	solute carrier family 11 (proton-coupled divalent metal ion tra
4733	16669087	NM_018420 // SLC22A15 // solute carrier family 22, member 15 // 1p13.1 // 55356 /// ENS	SLC22A15		NM_018420	0.000164202	2.28411	2.28411	Mel+MSCP up vs Ctrl+MSCP	NM_018420		SLC22A15	solute carrier family 22, member 15	1p13.1		55356			ENS
44048	17066897	ENST00000519973 // SLC25A37 // solute carrier family 25 (mitochondrial iron transporter	SLC25A37		ENST00000519973	0.000739713	2.67559	2.67559	Mel+MSCP up vs Ctrl+MSCP	ENST00000519973		SLC25A37	solute carrier family 25 (mitochondrial iron transporter
39735	17018562	ENST00000490799 // SLC26A8 // solute carrier family 26, member 8 // 6p21 // 116369 ///	SLC26A8		ENST00000490799	0.00079056	2.70709	2.70709	Mel+MSCP up vs Ctrl+MSCP	ENST00000490799		SLC26A8	solute carrier family 26, member 8	6p21		116369
13596	16760868	NM_006931 // SLC2A3 // solute carrier family 2 (facilitated glucose transporter), membe	SLC2A3		NM_006931	0.00713731	2.38308	2.38308	Mel+MSCP up vs Ctrl+MSCP	NM_006931		SLC2A3	solute carrier family 2 (facilitated glucose transporter), membe
46308	17088164	ENST00000259392 // SLC31A2 // solute carrier family 31 (copper transporters), member 2	SLC31A2		ENST00000259392	0.00417425	2.23646	2.23646	Mel+MSCP up vs Ctrl+MSCP	ENST00000259392		SLC31A2	solute carrier family 31 (copper transporters), member 2
47242	17097358	NM_033051 // SLC46A2 // solute carrier family 46, member 2 // 9q32 // 57864 /// ENST000	SLC46A2		NM_033051	0.0132425	2.13999	2.13999	Mel+MSCP up vs Ctrl+MSCP	NM_033051		SLC46A2	solute carrier family 46, member 2	9q32		57864			ENST000
35803	16982083	NR_003542 // SLED1 // proteoglycan 3 pseudogene // 4q35.1 // 643036 /// AY358224 // SLE	SLED1		NR_003542	0.00398198	5.05961	5.05961	Mel+MSCP up vs Ctrl+MSCP	NR_003542		SLED1	proteoglycan 3 pseudogene	4q35.1		643036			AY358224		SLE
24172	16863719	NR_024220 // SNAR-C1 // small ILF3/NF90-associated RNA C1 // 19q13.32 // 100170225 ///	SNAR-C1		NR_024220	0.0207771	3.4985	3.4985	Mel+MSCP up vs Ctrl+MSCP
25171	16873645	NR_024258 // SNAR-E // small ILF3/NF90-associated RNA E // 19q13.32 // 100170220	SNAR-E		NR_024258	0.026788	4.89442	4.89442	Mel+MSCP up vs Ctrl+MSCP	NR_024258		SNAR-E	small ILF3 NF90-associated RNA E	19q13.32			100170220
15529	16778731	NR_002967 // SNORA31 // small nucleolar RNA, H/ACA box 31 // 13q14.13 // 677814 /// ENS	SNORA31		NR_002967	0.00815132	3.11033	3.11033	Mel+MSCP up vs Ctrl+MSCP	NR_002967		SNORA31	small nucleolar RNA, H ACA box 31	13q14.13			677814			ENS
27573	16898108	NR_003707 // SNORA70B // small nucleolar RNA, H/ACA box 70B // 2p15 // 100124537	SNORA70B		NR_003707	0.0151828	2.74392	2.74392	Mel+MSCP up vs Ctrl+MSCP	NR_003707		SNORA70B	small nucleolar RNA, H ACA box 70B	2p15			100124537
41663	17041857	NR_003140 // SNORD117 // small nucleolar RNA, C/D box 117 // 6p21.33 // 692233	SNORD117		NR_003140	0.0311909	2.35308	2.35308	Mel+MSCP up vs Ctrl+MSCP	NR_003140		SNORD117	small nucleolar RNA, C D box 117	6p21.33			692233
29175	16914743	NR_003695 // SNORD12B // small nucleolar RNA, C/D box 12B // 20q13.13 // 100113393	SNORD12B		NR_003695	0.00770679	2.42089	2.42089	Mel+MSCP up vs Ctrl+MSCP	NR_003695		SNORD12B	small nucleolar RNA, C D box 12B	20q13.13			100113393
31378	16935551	X58061 // SNORD13P1 // small nucleolar RNA, C/D box 13 pseudogene 1 // 22q13.2 // 6076	SNORD13P1		X58061	0.0273066	3.9914	3.9914	Mel+MSCP up vs Ctrl+MSCP	X58061		SNORD13P1	small nucleolar RNA, C D box 13 pseudogene 1	22q13.2			6076
11311	16736224	NR_000022 // SNORD14A // small nucleolar RNA, C/D box 14A // 11p15 // 26822	SNORD14A		NR_000022	0.0432415	3.06888	3.06888	Mel+MSCP up vs Ctrl+MSCP	NR_000022		SNORD14A	small nucleolar RNA, C D box 14A	11p15			26822
21047	16833343	NR_003037 // SNORD7 // small nucleolar RNA, C/D box 7 // 17q12 // 692076	SNORD7		NR_003037	0.000574208	4.32206	4.32206	Mel+MSCP up vs Ctrl+MSCP	NR_003037		SNORD7	small nucleolar RNA, C D box 7	17q12			692076
7313	16696533	NR_003941 // SNORD75 // small nucleolar RNA, C/D box 75 // 1q25.1 // 692195	SNORD75		NR_003941	0.0299519	4.11832	4.11832	Mel+MSCP up vs Ctrl+MSCP	NR_003941		SNORD75	small nucleolar RNA, C D box 75	1q25.1			692195
4907	16670920	NM_030918 // SNX27 // sorting nexin family member 27 // 1q21.3 // 81609 /// ENST0000036	SNX27		NM_030918	0.00182313	2.12429	2.12429	Mel+MSCP up vs Ctrl+MSCP	NM_030918		SNX27	sorting nexin family member 27	1q21.3		81609			ENST0000036
22622	16849400	NM_003955 // SOCS3 // suppressor of cytokine signaling 3 // 17q25.3 // 9021 /// ENST000	SOCS3		NM_003955	0.00848052	2.56607	2.56607	Mel+MSCP up vs Ctrl+MSCP	NM_003955		SOCS3	suppressor of cytokine signaling 3	17q25.3		9021			ENST000
22607	16849274	NM_006456 // ST6GALNAC2 // ST6 (alpha-N-acetyl-neuraminyl-2,3-beta-galactosyl-1,3)-N-ac	ST6GALNAC2		NM_006456	0.0288261	2.02446	2.02446	Mel+MSCP up vs Ctrl+MSCP	NM_006456		ST6GALNAC2	ST6 (alpha-N-acetyl-neuraminyl-2,3-beta-galactosyl-1,3)-N-ac
10263	16725112	NM_004177 // STX3 // syntaxin 3 // 11q12.1 // 6809 /// NM_001178040 // STX3 // syntaxin	STX3		NM_004177	0.00125866	2.23655	2.23655	Mel+MSCP up vs Ctrl+MSCP	NM_004177		STX3	syntaxin 3	11q12.1		6809			NM_001178040		STX3		syntaxin
35207	16976599	ENST00000310613 // SULT1B1 // sulfotransferase family, cytosolic, 1B, member 1 // 4q13.	SULT1B1		ENST00000310613	0.0110262	2.3748	2.3748	Mel+MSCP up vs Ctrl+MSCP	ENST00000310613		SULT1B1	sulfotransferase family, cytosolic, 1B, member 1	4q13.
5062	16672596	NR_002190 // SUMO1P3 // SUMO1 pseudogene 3 // 1q22 // 474338	SUMO1P3		NR_002190	0.0222157	2.48526	2.48526	Mel+MSCP up vs Ctrl+MSCP	NR_002190		SUMO1P3	SUMO1 pseudogene 3	1q22		474338
47237	17097281	ENST00000374270 // SUSD1 // sushi domain containing 1 // 9q31.3-q33.1 // 64420 /// NM_0	SUSD1		ENST00000374270	0.0469867	2.00061	2.00061	Mel+MSCP up vs Ctrl+MSCP	ENST00000374270		SUSD1	sushi domain containing 1	9q31.3-q33.1		64420			NM_0
47789	17102396	ENST00000445240 // TAB3-AS2 // TAB3 antisense RNA 2 (non-protein coding) // --- // ---	TAB3-AS2		ENST00000445240	0.0314503	3.44134	3.44134	Mel+MSCP up vs Ctrl+MSCP	ENST00000445240		TAB3-AS2	TAB3 antisense RNA 2 (non-protein coding)	---		---
46340	17088527	NM_003266 // TLR4 // toll-like receptor 4 // 9q33.1 // 7099 /// NM_138554 // TLR4 // to	TLR4		NM_003266	0.000821857	2.05224	2.05224	Mel+MSCP up vs Ctrl+MSCP	NM_003266		TLR4	toll-like receptor 4	9q33.1		7099			NM_138554		TLR4		to
7640	16699634	NM_003268 // TLR5 // toll-like receptor 5 // 1q41-q42 // 7100 /// ENST00000540964 // TL	TLR5		NM_003268	0.000506823	3.6934	3.6934	Mel+MSCP up vs Ctrl+MSCP	NM_003268		TLR5	toll-like receptor 5	1q41-q42		7100			ENST00000540964		TL
47698	17101537	NM_138636 // TLR8 // toll-like receptor 8 // Xp22 // 51311 /// ENST00000218032 // TLR8	TLR8		NM_138636	0.000849765	2.59893	2.59893	Mel+MSCP up vs Ctrl+MSCP	NM_138636		TLR8	toll-like receptor 8	Xp22		51311			ENST00000218032		TLR8
45607	17081347	NM_144649 // TMEM71 // transmembrane protein 71 // 8q24.22 // 137835 /// NM_001145153 /	TMEM71		NM_144649	0.00142275	2.07609	2.07609	Mel+MSCP up vs Ctrl+MSCP	NM_144649		TMEM71	transmembrane protein 71	8q24.22		137835			NM_001145153
20810	16830778	NM_203411 // TMEM88 // transmembrane protein 88 // 17p13.1 // 92162 /// ENST00000301599	TMEM88		NM_203411	0.00241189	2.54046	2.54046	Mel+MSCP up vs Ctrl+MSCP	NM_203411		TMEM88	transmembrane protein 88	17p13.1		92162			ENST00000301599
39123	17012946	NM_006290 // TNFAIP3 // tumor necrosis factor, alpha-induced protein 3 // 6q23 // 7128	TNFAIP3		NM_006290	0.00400221	2.27003	2.27003	Mel+MSCP up vs Ctrl+MSCP	NM_006290		TNFAIP3	tumor necrosis factor, alpha-induced protein 3	6q23		7128
26484	16886491	NM_007115 // TNFAIP6 // tumor necrosis factor, alpha-induced protein 6 // 2q23.3 // 713	TNFAIP6		NM_007115	0.0178099	2.88287	2.88287	Mel+MSCP up vs Ctrl+MSCP	NM_007115		TNFAIP6	tumor necrosis factor, alpha-induced protein 6	2q23.3		713
30220	16924147	ENST00000415664 // TPTE // transmembrane phosphatase with tensin homology // 21p11 // 7	TPTE		ENST00000415664	0.0429064	2.15574	2.15574	Mel+MSCP up vs Ctrl+MSCP	ENST00000415664		TPTE	transmembrane phosphatase with tensin homology	21p11		7
44638	17072601	ENST00000311922 // TRIB1 // tribbles homolog 1 (Drosophila) // 8q24.13 // 10221 /// NM_	TRIB1		ENST00000311922	0.00276783	2.31778	2.31778	Mel+MSCP up vs Ctrl+MSCP	ENST00000311922		TRIB1	tribbles homolog 1 (Drosophila)	8q24.13		10221			NM_
44288	17069194	NM_001077619 // UBXN2B // UBX domain protein 2B // 8q12.1 // 137886 /// ENST00000399598	UBXN2B		NM_001077619	0.00424024	2.32916	2.32916	Mel+MSCP up vs Ctrl+MSCP	NM_001077619		UBXN2B	UBX domain protein 2B	8q12.1		137886			ENST00000399598
17771	16798755	NR_027470 // ULK4P2 // unc-51-like kinase 4 (C. elegans) pseudogene 2 // 15q13.2 // 100	ULK4P2		NR_027470	0.0131301	2.08768	2.08768	Mel+MSCP up vs Ctrl+MSCP	NR_027470		ULK4P2	unc-51-like kinase 4 (C. elegans) pseudogene 2	15q13.2		100
18492	16806692	NR_026859 // ULK4P3 // unc-51-like kinase 4 (C. elegans) pseudogene 3 // 15q13.2 // 898	ULK4P3		NR_026859	0.0116593	2.19709	2.19709	Mel+MSCP up vs Ctrl+MSCP	NR_026859		ULK4P3	unc-51-like kinase 4 (C. elegans) pseudogene 3	15q13.2		898
22439	16847354	NM_032582 // USP32 // ubiquitin specific peptidase 32 // 17q23.3 // 84669 /// ENST00000	USP32		NM_032582	0.000204905	2.17074	2.17074	Mel+MSCP up vs Ctrl+MSCP	NM_032582		USP32	ubiquitin specific peptidase 32	17q23.3		84669			ENST00000
40198	17023707	NM_004666 // VNN1 // vanin 1 // 6q23-q24 // 8876 /// ENST00000367928 // VNN1 // vanin 1	VNN1		NM_004666	0.011854	3.51978	3.51978	Mel+MSCP up vs Ctrl+MSCP	NM_004666		VNN1	vanin 1	6q23-q24		8876			ENST00000367928		VNN1		vanin 1
35318	16977631	NM_014991 // WDFY3 // WD repeat and FYVE domain containing 3 // 4q21.23 // 23001 /// EN	WDFY3		NM_014991	0.00226667	2.48341	2.48341	Mel+MSCP up vs Ctrl+MSCP	NM_014991		WDFY3	WD repeat and FYVE domain containing 3	4q21.23		23001			EN
34331	16968485	ENST00000510449 // WDFY3-AS1 // WDFY3 antisense RNA 1 (non-protein coding) // --- // --	WDFY3-AS1		ENST00000510449	0.00150282	2.73885	2.73885	Mel+MSCP up vs Ctrl+MSCP	ENST00000510449		WDFY3-AS1	WDFY3 antisense RNA 1 (non-protein coding)	---		--
22518	16848079	NM_017983 // WIPI1 // WD repeat domain, phosphoinositide interacting 1 // 17q24.2 // 55	WIPI1		NM_017983	0.0249484	2.34783	2.34783	Mel+MSCP up vs Ctrl+MSCP	NM_017983		WIPI1	WD repeat domain, phosphoinositide interacting 1	17q24.2		55
6528	16688339	NM_024911 // WLS // wntless homolog (Drosophila) // 1p31.3 // 79971 /// NM_001193334 //	WLS		NM_024911	0.00573534	2.50231	2.50231	Mel+MSCP up vs Ctrl+MSCP	NM_024911		WLS	wntless homolog (Drosophila)	1p31.3		79971			NM_001193334
3968	16661298	NM_032283 // ZDHHC18 // zinc finger, DHHC-type containing 18 // 1p36.11 // 84243 /// EN	ZDHHC18		NM_032283	0.00323279	2.05038	2.05038	Mel+MSCP up vs Ctrl+MSCP	NM_032283		ZDHHC18	zinc finger, DHHC-type containing 18	1p36.11		84243			EN
20411	16826864	NM_020807 // ZNF319 // zinc finger protein 319 // 16q21 // 57567 /// ENST00000299237 //	ZNF319		NM_020807	0.0147709	2.55417	2.55417	Mel+MSCP up vs Ctrl+MSCP	NM_020807		ZNF319	zinc finger protein 319	16q21		57567			ENST00000299237
23826	16860203	NM_001001415 // ZNF429 // zinc finger protein 429 // 19p13.1 // 353088 /// ENST00000358	ZNF429		NM_001001415	0.00747767	2.60294	2.60294	Mel+MSCP up vs Ctrl+MSCP	NM_001001415		ZNF429	zinc finger protein 429	19p13.1		353088			ENST00000358
43780	17064210	ENST00000302017 // ZNF467 // zinc finger protein 467 // 7q36.1 // 168544 /// NM_207336	ZNF467		ENST00000302017	0.000433868	2.1253	2.1253	Mel+MSCP up vs Ctrl+MSCP	ENST00000302017		ZNF467	zinc finger protein 467	7q36.1		168544			NM_207336
42685	17052823	ENST00000322764 // ZYX // zyxin // 7q32 // 7791 /// NM_003461 // ZYX // zyxin // 7q32 /	ZYX		ENST00000322764	0.0163414	2.02546	2.02546	Mel+MSCP up vs Ctrl+MSCP	ENST00000322764		ZYX	zyxin	7q32		7791			NM_003461		ZYX		zyxin		7q32
Downregulated genes in melanoma patients
9202	16714284	AK160375 // AGAP9 // ArfGAP with GTPase domain, ankyrin repeat and PH domain 9 // 10q11	AGAP9		AK160375	0.037591	0.250122	-4.00256	Mel+MSCP down vs Ctrl+MSCP
37103	16994521	NM_054027 // ANKH // ankylosis, progressive homolog (mouse) // 5p15.1 // 56172 /// ENST	ANKH		NM_054027	0.00356454	0.460155	-2.17318	Mel+MSCP down vs Ctrl+MSCP	NM_054027		ANKH	ankylosis, progressive homolog (mouse)	5p15.1		56172			ENST
27831	16900293	AK123626 // ANKRD36C // ankyrin repeat domain 36C // 2q11.1 // 400986 /// ENST000005311	ANKRD36C		AK123626	0.00991792	0.451321	-2.21572	Mel+MSCP down vs Ctrl+MSCP	AK123626		ANKRD36C	ankyrin repeat domain 36C	2q11.1		400986			ENST000005311
18505	16806823	NM_020371 // AVEN // apoptosis, caspase activation inhibitor // 15q13.1 // 57099 /// EN	AVEN		NM_020371	0.0145554	0.487796	-2.05004	Mel+MSCP down vs Ctrl+MSCP	NM_020371		AVEN	apoptosis, caspase activation inhibitor	15q13.1		57099			EN
24051	16862439	NM_021913 // AXL // AXL receptor tyrosine kinase // 19q13.1 // 558 /// NM_001699 // AXL	AXL		NM_021913	0.0111037	0.496551	-2.01389	Mel+MSCP down vs Ctrl+MSCP	NM_021913		AXL	AXL receptor tyrosine kinase	19q13.1		558			NM_001699		AXL
17830	16799289	ENST00000318578 // C15orf54 // chromosome 15 open reading frame 54 // 15q14 // 400360 /	C15orf54		ENST00000318578	0.0169771	0.201876	-4.95353	Mel+MSCP down vs Ctrl+MSCP	ENST00000318578		C15orf54	chromosome 15 open reading frame 54	15q14		400360
24063	16862604	NM_001783 // CD79A // CD79a molecule, immunoglobulin-associated alpha // 19q13.2 // 973	CD79A		NM_001783	0.0218062	0.493761	-2.02527	Mel+MSCP down vs Ctrl+MSCP	NM_001783		CD79A	CD79a molecule, immunoglobulin-associated alpha	19q13.2		973
13627	16761193	NM_001253750 // CLECL1 // C-type lectin-like 1 // 12p13.31 // 160365 /// NM_172004 // C	CLECL1		NM_001253750	0.000109017	0.466354	-2.14429	Mel+MSCP down vs Ctrl+MSCP	NM_001253750		CLECL1	C-type lectin-like 1	12p13.31		160365			NM_172004		C
48764	17111955	NM_001142797 // CXCR3 // chemokine (C-X-C motif) receptor 3 // Xq13 // 2833 /// ENST000	CXCR3		NM_001142797	0.00248979	0.427484	-2.33927	Mel+MSCP down vs Ctrl+MSCP	NM_001142797		CXCR3	chemokine (C-X-C motif) receptor 3	Xq13		2833			ENST000
10857	16732037	ENST00000292174 // CXCR5 // chemokine (C-X-C motif) receptor 5 // 11q23.3 // 643 /// NM	CXCR5		ENST00000292174	0.00252004	0.450314	-2.22067	Mel+MSCP down vs Ctrl+MSCP	ENST00000292174		CXCR5	chemokine (C-X-C motif) receptor 5	11q23.3		643			NM
47484	17099887	NM_001080849 // DNLZ // DNL-type zinc finger // 9q34.3 // 728489 /// ENST00000371738 //	DNLZ		NM_001080849	0.0223436	0.418447	-2.38979	Mel+MSCP down vs Ctrl+MSCP	NM_001080849		DNLZ	DNL-type zinc finger	9q34.3		728489			ENST00000371738
38681	17009316	NM_014936 // ENPP4 // ectonucleotide pyrophosphatase/phosphodiesterase 4 (putative) //	ENPP4		NM_014936	0.00790159	0.338566	-2.95363	Mel+MSCP down vs Ctrl+MSCP	NM_014936		ENPP4	ectonucleotide pyrophosphatase
42627	17052392	NR_015392 // FLJ40852 // uncharacterized LOC285962 // 7q34 // 285962 /// ENST0000057325	FLJ40852		NR_015392	0.0484274	0.392661	-2.54672	Mel+MSCP down vs Ctrl+MSCP	NR_015392		FLJ40852	uncharacterized LOC285962	7q34		285962			ENST0000057325
15748	16780592	NM_004951 // GPR183 // G protein-coupled receptor 183 // 13q32.3 // 1880 /// ENST000003	GPR183		NM_004951	0.000421236	0.470505	-2.12538	Mel+MSCP down vs Ctrl+MSCP	NM_004951		GPR183	G protein-coupled receptor 183	13q32.3		1880			ENST000003
23922	16860971	NM_021175 // HAMP // hepcidin antimicrobial peptide // 19q13.1 // 57817 /// ENST0000022	HAMP		NM_021175	0.00915879	0.383325	-2.60875	Mel+MSCP down vs Ctrl+MSCP	NM_021175		HAMP	hepcidin antimicrobial peptide	19q13.1		57817			ENST0000022
38323	17005740	NR_026790 // HCG11 // HLA complex group 11 (non-protein coding) // 6p22.2 // 493812	HCG11		NR_026790	0.030413	0.44223	-2.26126	Mel+MSCP down vs Ctrl+MSCP	NR_026790		HCG11	HLA complex group 11 (non-protein coding)	6p22.2		493812
39488	17016400	NM_021018 // HIST1H3F // histone cluster 1, H3f // 6p22.2 // 8968 /// ENST00000446824 /	HIST1H3F		NM_021018	0.00891697	0.217746	-4.5925	Mel+MSCP down vs Ctrl+MSCP	NM_021018		HIST1H3F	histone cluster 1, H3f	6p22.2		8968			ENST00000446824
17515	16797378	BC019046 // IGHG1 // immunoglobulin heavy constant gamma 1 (G1m marker) // 14q32.33 //	IGHG1		BC019046	0.0251531	0.378159	-2.64439	Mel+MSCP down vs Ctrl+MSCP	BC019046		IGHG1	immunoglobulin heavy constant gamma 1 (G1m marker)	14q32.33
17511	16797358	BC062335 // IGHG2 // immunoglobulin heavy constant gamma 2 (G2m marker) // 14q32.33 //	IGHG2		BC062335	0.0256432	0.487467	-2.05142	Mel+MSCP down vs Ctrl+MSCP	BC062335		IGHG2	immunoglobulin heavy constant gamma 2 (G2m marker)	14q32.33
17538	16797479	ENST00000390603 // IGHV3-15 // immunoglobulin heavy variable 3-15 // --- // ---	IGHV3-15		ENST00000390603	0.0322914	0.295709	-3.38171	Mel+MSCP down vs Ctrl+MSCP	ENST00000390603		IGHV3-15	immunoglobulin heavy variable 3-15	---		---
24372	16865510	NM_002255 // KIR2DL4 // killer cell immunoglobulin-like receptor, two domains, long cyt	KIR2DL4		NM_002255	0.0120254	0.420407	-2.37865	Mel+MSCP down vs Ctrl+MSCP	NM_002255		KIR2DL4	killer cell immunoglobulin-like receptor, two domains, long cyt
35425	16978834	NM_001166119 // LEF1 // lymphoid enhancer-binding factor 1 // 4q23-q25 // 51176 /// ENS	LEF1		NM_001166119	0.0333244	0.456436	-2.19089	Mel+MSCP down vs Ctrl+MSCP	NM_001166119		LEF1	lymphoid enhancer-binding factor 1	4q23-q25		51176			ENS
25378	16875467	ENST00000291759 // LILRA4 // leukocyte immunoglobulin-like receptor, subfamily A (with	LILRA4		ENST00000291759	0.000506425	0.312762	-3.19732	Mel+MSCP down vs Ctrl+MSCP	ENST00000291759		LILRA4	leukocyte immunoglobulin-like receptor, subfamily A (with
49696	17118098	XR_132462 // LOC100653054 // uncharacterized LOC100653054 // --- // 100653054	LOC100653054		XR_132462	0.00106094	0.450918	-2.2177	Mel+MSCP down vs Ctrl+MSCP	XR_132462		LOC100653054	uncharacterized LOC100653054	---		100653054
27602	16898375	NR_036586 // LOC400958 // uncharacterized LOC400958 // 2p14 // 400958	LOC400958		NR_036586	0.0100646	0.410118	-2.43832	Mel+MSCP down vs Ctrl+MSCP	NR_036586		LOC400958	uncharacterized LOC400958	2p14		400958
22437	16847343	NR_030732 // LOC645638 // WDNM1-like pseudogene // 17q23.1 // 645638 /// AF086204 // LO	LOC645638		NR_030732	0.0155201	0.440349	-2.27093	Mel+MSCP down vs Ctrl+MSCP	NR_030732		LOC645638	WDNM1-like pseudogene	17q23.1		645638			AF086204		LO
20821	16830912	NR_037447 // MIR3676 // microRNA 3676 // --- // 100500892	MIR3676		NR_037447	0.0417828	0.48401	-2.06607	Mel+MSCP down vs Ctrl+MSCP	NR_037447		MIR3676	microRNA 3676	---		100500892
46578	17091390	NR_036251 // MIR4292 // microRNA 4292 // --- // 100422860	MIR4292		NR_036251	0.0174324	0.415791	-2.40505	Mel+MSCP down vs Ctrl+MSCP	NR_036251		MIR4292	microRNA 4292	---		100422860
18087	16802160	NR_036196 // MIR4311 // microRNA 4311 // --- // 100422905	MIR4311		NR_036196	0.0250148	0.371794	-2.68966	Mel+MSCP down vs Ctrl+MSCP	NR_036196		MIR4311	microRNA 4311	---		100422905
7145	16694855	NR_030527 // MIR765 // microRNA 765 // 1q23.1 // 768220	MIR765		NR_030527	0.0147342	0.468939	-2.13247	Mel+MSCP down vs Ctrl+MSCP	NR_030527		MIR765	microRNA 765	1q23.1		768220
41666	17041868	ENST00000432392 // NCR3 // natural cytotoxicity triggering receptor 3 // 6p21.3 // 2591	NCR3	NM_001145466	ENST00000432392	0.0309977	0.470065	-2.12845	Mel+MSCP down vs Ctrl+MSCP
48090	17105076	NM_014499 // P2RY10 // purinergic receptor P2Y, G-protein coupled, 10 // Xq21.1 // 2733	P2RY10		NM_014499	0.0104239	0.478832	-2.08841	Mel+MSCP down vs Ctrl+MSCP	NM_014499		P2RY10	purinergic receptor P2Y, G-protein coupled, 10	Xq21.1		2733
14907	16773240	ENST00000416351 // PARP4-AS1 // PARP4 antisense RNA 1 (non-protein coding) // --- // --	PARP4-AS1		ENST00000416351	0.00640385	0.345272	-2.89626	Mel+MSCP down vs Ctrl+MSCP	ENST00000416351		PARP4-AS1	PARP4 antisense RNA 1 (non-protein coding)	---		--
15668	16780045	ENST00000516687 // RN5S33 // RNA, 5S ribosomal 33 // --- // ---	RN5S33		ENST00000516687	0.00292678	0.460098	-2.17345	Mel+MSCP down vs Ctrl+MSCP	ENST00000516687		RN5S33	RNA, 5S ribosomal 33	---		---
4617	16667760	NM_001400 // S1PR1 // sphingosine-1-phosphate receptor 1 // 1p21 // 1901 /// ENST000003	S1PR1		NM_001400	0.00314507	0.434209	-2.30304	Mel+MSCP down vs Ctrl+MSCP	NM_001400		S1PR1	sphingosine-1-phosphate receptor 1	1p21		1901			ENST000003
44847	17074449	ENST00000520004 // SGK223 // homolog of rat pragma of Rnd2 // 8p23.1 // 157285 /// NM_0	SGK223		ENST00000520004	0.00213517	0.488375	-2.04761	Mel+MSCP down vs Ctrl+MSCP	ENST00000520004		SGK223	homolog of rat pragma of Rnd2	8p23.1		157285			NM_0
17657	16798208	NR_003335 // SNORD116-21 // small nucleolar RNA, C/D box 116-21 // 15q11.2 // 100033432	SNORD116-21		NR_003335	0.0270625	0.419043	-2.38639	Mel+MSCP down vs Ctrl+MSCP	NR_003335		SNORD116-21	small nucleolar RNA, C D box 116-21	15q11.2			100033432
36926	16993173	BC006849 // THOC3 // THO complex 3 // 5q35.2 // 84321 /// NR_003615 // LOC728554 // THO	THOC3		BC006849	0.000259085	0.492446	-2.03068	Mel+MSCP down vs Ctrl+MSCP	BC006849		THOC3	THO complex 3	5q35.2		84321			NR_003615		LOC728554		THO
38722	17009620	NM_014051 // TMEM14A // transmembrane protein 14A // 6p12.2 // 28978 /// ENST0000021131	TMEM14A		NM_014051	0.0114153	0.410253	-2.43752	Mel+MSCP down vs Ctrl+MSCP	NM_014051		TMEM14A	transmembrane protein 14A	6p12.2		28978			ENST0000021131
28414	16906509	ENST00000409150 // TMEM194B // transmembrane protein 194B // 2q32.2 // 100131211 /// NM	TMEM194B		ENST00000409150	0.00646402	0.46213	-2.1639	Mel+MSCP down vs Ctrl+MSCP	ENST00000409150		TMEM194B	transmembrane protein 194B	2q32.2		100131211			NM
15987	16782054	ENST00000390502 // TRAJ35 // T cell receptor alpha joining 35 (non-functional) // --- /	TRAJ35		ENST00000390502	0.0306993	0.274886	-3.63787	Mel+MSCP down vs Ctrl+MSCP	ENST00000390502		TRAJ35	T cell receptor alpha joining 35 (non-functional)	---
15948	16781961	ENST00000390460 // TRAV26-2 // T cell receptor alpha variable 26-2 // --- // ---	TRAV26-2		ENST00000390460	0.0128471	0.395328	-2.52955	Mel+MSCP down vs Ctrl+MSCP	ENST00000390460		TRAV26-2	T cell receptor alpha variable 26-2	---		---
15953	16781976	ENST00000390465 // TRAV38-2DV8 // T cell receptor alpha variable 38-2/delta variable 8	TRAV38-2DV8		ENST00000390465	9.60862e-05	0.25962	-3.85178	Mel+MSCP down vs Ctrl+MSCP	ENST00000390465		TRAV38-2DV8	T cell receptor alpha variable 38-2 delta variable 8
42472	17050834	NM_016087 // WNT16 // wingless-type MMTV integration site family, member 16 // 7q31 //	WNT16		NM_016087	0.00254974	0.463019	-2.15974	Mel+MSCP down vs Ctrl+MSCP	NM_016087		WNT16	wingless-type MMTV integration site family, member 16	7q31
12969	16753923	NM_006530 // YEATS4 // YEATS domain containing 4 // 12q13-q15 // 8089 /// ENST000002478	YEATS4		NM_006530	0.0124619	0.433459	-2.30702	Mel+MSCP down vs Ctrl+MSCP	NM_006530		YEATS4	YEATS domain containing 4	12q13-q15		8089			ENST000002478
24867	16870821	ENST00000358296 // ZNF100 // zinc finger protein 100 // 19p12 // 163227 /// ENST0000057	ZNF100		ENST00000358296	0.0216925	0.497248	-2.01107	Mel+MSCP down vs Ctrl+MSCP	ENST00000358296		ZNF100	zinc finger protein 100	19p12		163227			ENST0000057
23820	16860152	NM_025189 // ZNF430 // zinc finger protein 430 // 19p12 // 80264 /// NM_001172671 // ZN	ZNF430		NM_025189	0.00546459	0.382206	-2.61639	Mel+MSCP down vs Ctrl+MSCP	NM_025189		ZNF430	zinc finger protein 430	19p12		80264			NM_001172671		ZN
24450	16866074	ENST00000240719 // ZNF549 // zinc finger protein 549 // 19q13.43 // 256051 /// ENST0000	ZNF549		ENST00000240719	0.0217094	0.497144	-2.01149	Mel+MSCP down vs Ctrl+MSCP	ENST00000240719		ZNF549	zinc finger protein 549	19q13.43		256051			ENST0000

## Sheet: Table S2 ABCB5-CTCs
Table S2: List of genes differentially regulated in ABCB5 CTCs fraction between controls and patients
Upregulated genes in melanoma patients
Column #	Column ID	gene_assignment	Gene Symbol		Gene name	RefSeq	p-value(Mel+ABCB5 vs. Ctrl+ABCB5)	Ratio(Mel+ABCB5 vs. Ctrl+ABCB5)	Fold-Change(Mel+ABCB5 vs. Ctrl+ABCB5)	(Description)		gene_assignment
15719	16780271	NM_005845 // ABCC4 // ATP-binding cassette, sub-family C (CFTR/MRP), member 4 // 13q32	ABCC4			NM_005845	0.0425231	2.49367	2.49367	Mel+ABCB5 up vs Ctrl+ABCB5		NM_005845	ABCC4	ATP-binding cassette, sub-family C (CFTRMRP), member 4	13q32
44161	17068170	NM_003816 // ADAM9 // ADAM metallopeptidase domain 9 // 8p11.22 // 8754 /// ENST0000048	ADAM9			NM_003816	0.015401	2.16461	2.16461	Mel+ABCB5 up vs Ctrl+ABCB5		NM_003816	ADAM9	ADAM metallopeptidase domain 9	8p11.22		8754			ENST0000048
21002	16832880	ENST00000330889 // ADAP2 // ArfGAP with dual PH domains 2 // 17q11.2 // 55803 /// NM_01	ADAP2			ENST00000330889	0.0125651	2.45883	2.45883	Mel+ABCB5 up vs Ctrl+ABCB5		ENST00000330889	ADAP2	ArfGAP with dual PH domains 2	17q11.2		55803			NM_01
20870	16831383	NM_000676 // ADORA2B // adenosine A2b receptor // 17p12 // 136 /// M97759 // ADORA2B //	ADORA2B			NM_000676	0.00489892	2.15	2.15	Mel+ABCB5 up vs Ctrl+ABCB5		NM_000676	ADORA2B	adenosine A2b receptor	17p12		136			M97759		ADORA2B
38854	17010904	ENST00000420494 // AKIRIN2-AS1 // AKIRIN2 antisense RNA 1 (non-protein coding) // 6q15	AKIRIN2-AS1			ENST00000420494	0.0414452	2.22104	2.22104	Mel+ABCB5 up vs Ctrl+ABCB5		ENST00000420494	AKIRIN2-AS1	AKIRIN2 antisense RNA 1 (non-protein coding)	6q15
46973	17094893	NM_000689 // ALDH1A1 // aldehyde dehydrogenase 1 family, member A1 // 9q21.13 // 216 //	ALDH1A1			NM_000689	0.00307694	2.33523	2.33523	Mel+ABCB5 up vs Ctrl+ABCB5		NM_000689	ALDH1A1	aldehyde dehydrogenase 1 family, member A1	9q21.13		216
20399	16826692	NM_001144 // AMFR // autocrine motility factor receptor, E3 ubiquitin protein ligase //	AMFR			NM_001144	0.0215563	2.06331	2.06331	Mel+ABCB5 up vs Ctrl+ABCB5		NM_001144	AMFR	autocrine motility factor receptor, E3 ubiquitin protein ligase
12659	16750325	NM_001025356 // ANO6 // anoctamin 6 // 12q12 // 196527 /// NM_001204803 // ANO6 // anoc	ANO6			NM_001025356	0.0467698	2.28045	2.28045	Mel+ABCB5 up vs Ctrl+ABCB5		NM_001025356	ANO6	anoctamin 6	12q12		196527			NM_001204803		ANO6		anoc
24229	16864304	NM_014203 // AP2A1 // adaptor-related protein complex 2, alpha 1 subunit // 19q13.33 //	AP2A1			NM_014203	0.0402138	2.01566	2.01566	Mel+ABCB5 up vs Ctrl+ABCB5		NM_014203	AP2A1	adaptor-related protein complex 2, alpha 1 subunit	19q13.33
18155	16803018	NM_006465 // ARID3B // AT rich interactive domain 3B (BRIGHT-like) // 15q24 // 10620 //	ARID3B			NM_006465	0.0235508	2.01676	2.01676	Mel+ABCB5 up vs Ctrl+ABCB5		NM_006465	ARID3B	AT rich interactive domain 3B (BRIGHT-like)	15q24		10620
48858	17112796	ENST00000454228 // ARMCX3-AS1 // ARMCX3 antisense RNA 1 (non-protein coding) // --- //	ARMCX3-AS1			ENST00000454228	0.0101692	2.22908	2.22908	Mel+ABCB5 up vs Ctrl+ABCB5		ENST00000454228	ARMCX3-AS1	ARMCX3 antisense RNA 1 (non-protein coding)	Xq22.1
18371	16805474	ENST00000268042 // ARRDC4 // arrestin domain containing 4 // 15q26.3 // 91947 /// NM_18	ARRDC4			ENST00000268042	0.0156536	2.07066	2.07066	Mel+ABCB5 up vs Ctrl+ABCB5		ENST00000268042	ARRDC4	arrestin domain containing 4	15q26.3		91947			NM_18
25544	16876849	NM_003887 // ASAP2 // ArfGAP with SH3 domain, ankyrin repeat and PH domain 2 // 2p25|2p	ASAP2			NM_003887	0.0135132	2.51972	2.51972	Mel+ABCB5 up vs Ctrl+ABCB5		NM_003887	ASAP2	ArfGAP with SH3 domain, ankyrin repeat and PH domain 2	2p25|2p
21766	16840486	NM_080912 // ASGR2 // asialoglycoprotein receptor 2 // 17p // 433 /// NM_001181 // ASGR	ASGR2			NM_080912	0.00282408	2.33114	2.33114	Mel+ABCB5 up vs Ctrl+ABCB5		NM_080912	ASGR2	asialoglycoprotein receptor 2	17p		433			NM_001181		ASGR
19258	16815137	NM_001694 // ATP6V0C // ATPase, H+ transporting, lysosomal 16kDa, V0 subunit c // 16p13	ATP6V0C			NM_001694	0.000209791	3.01135	3.01135	Mel+ABCB5 up vs Ctrl+ABCB5		NM_001694	ATP6V0C	ATPase, H+ transporting, lysosomal 16kDa, V0 subunit c	16p13
11023	16733808	NM_016526 // BET1L // blocked early in transport 1 homolog (S. cerevisiae)-like // 11p1	BET1L			NM_016526	0.00720795	2.27961	2.27961	Mel+ABCB5 up vs Ctrl+ABCB5		NM_016526	BET1L	blocked early in transport 1 homolog (S. cerevisiae)-like	11p1
41995	17045555	NM_000712 // BLVRA // biliverdin reductase A // 7p14-cen // 644 /// NM_001253823 // BLV	BLVRA			NM_000712	0.00308623	2.0403	2.0403	Mel+ABCB5 up vs Ctrl+ABCB5		NM_000712	BLVRA	biliverdin reductase A	7p14-cen		644			NM_001253823		BLV
28896	16911675	ENST00000377710 // C20orf72 // chromosome 20 open reading frame 72 // 20p11.23 // 92667	MGME1		mitochondrial genome maintenance exonuclease 1	ENST00000377710	0.0172163	2.39838	2.39838	Mel+ABCB5 up vs Ctrl+ABCB5		ENST00000377710	C20orf72	chromosome 20 open reading frame 72	20p11.23		92667
29355	16916289	NM_153269 // C20orf96 // chromosome 20 open reading frame 96 // 20p13 // 140680 /// NM_	C20orf96			NM_153269	0.00429279	2.20236	2.20236	Mel+ABCB5 up vs Ctrl+ABCB5		NM_153269	C20orf96	chromosome 20 open reading frame 96	20p13		140680			NM_
40624	17028028	ENST00000430690 // C6orf48 // chromosome 6 open reading frame 48 // 6p21.3 // 50854 ///	C6orf48			ENST00000430690	0.039078	2.0537	2.0537	Mel+ABCB5 up vs Ctrl+ABCB5		ENST00000430690	C6orf48	chromosome 6 open reading frame 48	6p21.3		50854
40379	17025487	NR_037593 // CAHM // colon adenocarcinoma hypermethylated (non-protein coding) // --- /	CAHM			NR_037593	0.00074885	2.71457	2.71457	Mel+ABCB5 up vs Ctrl+ABCB5		NR_037593	CAHM	colon adenocarcinoma hypermethylated (non-protein coding)	---
42519	17051236	NM_001199671 // CALU // calumenin // 7q32.1 // 813 /// NM_001219 // CALU // calumenin /	CALU			NM_001199671	0.0139781	2.21403	2.21403	Mel+ABCB5 up vs Ctrl+ABCB5		NM_001199671	CALU	calumenin	7q32.1		813			NM_001219		CALU		calumenin
7181	16695189	NM_012337 // CCDC19 // coiled-coil domain containing 19 // 1q22 // 25790 /// ENST000003	CCDC19			NM_012337	0.000373017	2.06504	2.06504	Mel+ABCB5 up vs Ctrl+ABCB5		NM_012337	CCDC19	coiled-coil domain containing 19	1q22		25790			ENST000003
22070	16843567	NM_005064 // CCL23 // chemokine (C-C motif) ligand 23 // 17q12 // 6368 /// ENST00000293	CCL23			NM_005064	0.0377386	2.4252	2.4252	Mel+ABCB5 up vs Ctrl+ABCB5		NM_005064	CCL23	chemokine (C-C motif) ligand 23	17q12		6368			ENST00000293
21765	16840473	NM_182906 // CLEC10A // C-type lectin domain family 10, member A // 17p13.1 // 10462 //	CLEC10A			NM_182906	0.0236961	2.33248	2.33248	Mel+ABCB5 up vs Ctrl+ABCB5		NM_182906	CLEC10A	C-type lectin domain family 10, member A	17p13.1		10462
19858	16821296	NM_198390 // CMIP // c-Maf inducing protein // 16q23 // 80790 /// NM_030629 // CMIP //	CMIP			NM_198390	0.0200787	2.15133	2.15133	Mel+ABCB5 up vs Ctrl+ABCB5		NM_198390	CMIP	c-Maf inducing protein	16q23		80790			NM_030629		CMIP
4269	16664445	NM_016308 // CMPK1 // cytidine monophosphate (UMP-CMP) kinase 1, cytosolic // 1p32 // 5	CMPK1			NM_016308	0.00474368	2.00282	2.00282	Mel+ABCB5 up vs Ctrl+ABCB5		NM_016308	CMPK1	cytidine monophosphate (UMP-CMP) kinase 1, cytosolic	1p32		5
43009	17056248	ENST00000409850 // CPVL // carboxypeptidase, vitellogenic-like // 7p15.1 // 54504 /// N	CPVL			ENST00000409850	0.00199154	2.09939	2.09939	Mel+ABCB5 up vs Ctrl+ABCB5		ENST00000409850	CPVL	carboxypeptidase, vitellogenic-like	7p15.1		54504			N
7262	16696013	NM_003851 // CREG1 // cellular repressor of E1A-stimulated genes 1 // 1q24 // 8804 ///	CREG1			NM_003851	0.00467234	2.01848	2.01848	Mel+ABCB5 up vs Ctrl+ABCB5		NM_003851	CREG1	cellular repressor of E1A-stimulated genes 1	1q24		8804
31653	16939023	NM_001008392 // CTDSPL // CTD (carboxy-terminal domain, RNA polymerase II, polypeptide	CTDSPL			NM_001008392	0.021161	2.87808	2.87808	Mel+ABCB5 up vs Ctrl+ABCB5		NM_001008392	CTDSPL	CTD (carboxy-terminal domain, RNA polymerase II, polypeptide
20728	16829738	NM_004937 // CTNS // cystinosin, lysosomal cystine transporter // 17p13 // 1497 /// ENS	CTNS			NM_004937	0.0201836	2.25859	2.25859	Mel+ABCB5 up vs Ctrl+ABCB5		NM_004937	CTNS	cystinosin, lysosomal cystine transporter	17p13		1497			ENS
7476	16698136	NM_016243 // CYB5R1 // cytochrome b5 reductase 1 // 1q32.1 // 51706 /// ENST00000367249	CYB5R1			NM_016243	0.00848323	2.02223	2.02223	Mel+ABCB5 up vs Ctrl+ABCB5		NM_016243	CYB5R1	cytochrome b5 reductase 1	1q32.1		51706			ENST00000367249
14100	16766578	NM_001195056 // DDIT3 // DNA-damage-inducible transcript 3 // 12q13.1-q13.2 // 1649 ///	DDIT3			NM_001195056	0.00272117	2.14583	2.14583	Mel+ABCB5 up vs Ctrl+ABCB5		NM_001195056	DDIT3	DNA-damage-inducible transcript 3	12q13.1-q13.2		1649
44942	17075271	ENST00000276420 // DOK2 // docking protein 2, 56kDa // 8p21.3 // 9046 /// NM_003974 //	DOK2			ENST00000276420	0.00404371	2.07832	2.07832	Mel+ABCB5 up vs Ctrl+ABCB5		ENST00000276420	DOK2	docking protein 2, 56kDa	8p21.3		9046			NM_003974
7626	16699533	NM_007207 // DUSP10 // dual specificity phosphatase 10 // 1q41 // 11221 /// ENST0000036	DUSP10			NM_007207	0.00142144	2.65493	2.65493	Mel+ABCB5 up vs Ctrl+ABCB5		NM_007207	DUSP10	dual specificity phosphatase 10	1q41		11221			ENST0000036
22239	16845445	NM_004090 // DUSP3 // dual specificity phosphatase 3 // 17q21 // 1845 /// ENST000002260	DUSP3			NM_004090	0.0205056	2.23125	2.23125	Mel+ABCB5 up vs Ctrl+ABCB5		NM_004090	DUSP3	dual specificity phosphatase 3	17q21		1845			ENST000002260
21355	16836404	NM_080677 // DYNLL2 // dynein, light chain, LC8-type 2 // 17q22 // 140735 /// ENST00000	DYNLL2			NM_080677	0.0184208	2.19028	2.19028	Mel+ABCB5 up vs Ctrl+ABCB5		NM_080677	DYNLL2	dynein, light chain, LC8-type 2	17q22		140735			ENST00000
15889	16781606	NR_033909 // ECRP // ribonuclease, RNase A family, 2 (liver, eosinophil-derived neuroto	ECRP			NR_033909	0.00466619	5.27152	5.27152	Mel+ABCB5 up vs Ctrl+ABCB5		NR_033909	ECRP	ribonuclease, RNase A family, 2 (liver, eosinophil-derived neuroto
18590	16807763	ENST00000220325 // EHD4 // EH-domain containing 4 // 15q11.1 // 30844 /// NM_139265 //	EHD4			ENST00000220325	0.00103665	2.1329	2.1329	Mel+ABCB5 up vs Ctrl+ABCB5		ENST00000220325	EHD4	EH-domain containing 4	15q11.1		30844			NM_139265
22745	16850595	NM_032048 // EMILIN2 // elastin microfibril interfacer 2 // 18p11.3 // 84034 /// ENST00	EMILIN2			NM_032048	0.005381	2.05973	2.05973	Mel+ABCB5 up vs Ctrl+ABCB5		NM_032048	EMILIN2	elastin microfibril interfacer 2	18p11.3		84034			ENST00
10710	16730308	NM_015036 // ENDOD1 // endonuclease domain containing 1 // 11q21 // 23052 /// ENST00000	ENDOD1			NM_015036	0.0342843	2.32856	2.32856	Mel+ABCB5 up vs Ctrl+ABCB5		NM_015036	ENDOD1	endonuclease domain containing 1	11q21		23052			ENST00000
23093	16853631	ENST00000341928 // EPB41L3 // erythrocyte membrane protein band 4.1-like 3 // 18p11.32	EPB41L3			ENST00000341928	0.000331972	2.75145	2.75145	Mel+ABCB5 up vs Ctrl+ABCB5		ENST00000341928	EPB41L3	erythrocyte membrane protein band 4.1-like 3	18p11.32
18214	16803680	NM_000137 // FAH // fumarylacetoacetate hydrolase (fumarylacetoacetase) // 15q23-q25 //	FAH			NM_000137	0.00209229	2.92017	2.92017	Mel+ABCB5 up vs Ctrl+ABCB5		NM_000137	FAH	fumarylacetoacetate hydrolase (fumarylacetoacetase)	15q23-q25
21992	16842821	NM_018182 // FAM222B // family with sequence similarity 222, member B // 17q11.2 // 557	FAM222B			NM_018182	0.0118859	2.25584	2.25584	Mel+ABCB5 up vs Ctrl+ABCB5		NM_018182	FAM222B	family with sequence similarity 222, member B	17q11.2		557
40034	17021888	ENST00000369244 // FBXL4 // F-box and leucine-rich repeat protein 4 // 6q16.1-q16.3 //	FBXL4			ENST00000369244	0.0108279	2.15838	2.15838	Mel+ABCB5 up vs Ctrl+ABCB5		ENST00000369244	FBXL4	F-box and leucine-rich repeat protein 4	6q16.1-q16.3
34520	16970404	NM_002006 // FGF2 // fibroblast growth factor 2 (basic) // 4q26 // 2247 /// ENST0000026	FGF2			NM_002006	0.0347399	2.71356	2.71356	Mel+ABCB5 up vs Ctrl+ABCB5		NM_002006	FGF2	fibroblast growth factor 2 (basic)	4q26		2247			ENST0000026
37244	16995866	AK056817 // FLJ32255 // uncharacterized LOC643977 // 5p12 // 643977	FLJ32255			AK056817	0.0081423	2.3054	2.3054	Mel+ABCB5 up vs Ctrl+ABCB5		AK056817	FLJ32255	uncharacterized LOC643977	5p12		643977
49687	17118080	NR_029406 // FLJ43681 // ribosomal protein L23a pseudogene // 17q25.3 // 388574 /// ENS	FLJ43681			NR_029406	0.0290584	4.13201	4.13201	Mel+ABCB5 up vs Ctrl+ABCB5		NR_029406	FLJ43681	ribosomal protein L23a pseudogene	17q25.3		388574			ENS
24270	16864756	NM_002030 // FPR3 // formyl peptide receptor 3 // 19q13.3-q13.4 // 2359 /// ENST0000033	FPR3			NM_002030	0.0310484	2.02095	2.02095	Mel+ABCB5 up vs Ctrl+ABCB5		NM_002030	FPR3	formyl peptide receptor 3	19q13.3-q13.4		2359			ENST0000033
47009	17095217	NM_001244959 // FRMD3 // FERM domain containing 3 // 9q21.32 // 257019 /// ENST00000376	FRMD3			NM_001244959	0.0433894	2.16997	2.16997	Mel+ABCB5 up vs Ctrl+ABCB5		NM_001244959	FRMD3	FERM domain containing 3	9q21.32		257019			ENST00000376
49186	17115677	NM_001081573 // GAB3 // GRB2-associated binding protein 3 // Xq28 // 139716 /// NM_0806	GAB3			NM_001081573	0.00231295	2.06098	2.06098	Mel+ABCB5 up vs Ctrl+ABCB5		NM_001081573	GAB3	GRB2-associated binding protein 3	Xq28		139716			NM_0806
44383	17070082	ENST00000220822 // GDAP1 // ganglioside induced differentiation associated protein 1 //	GDAP1			ENST00000220822	0.0129444	2.09	2.09	Mel+ABCB5 up vs Ctrl+ABCB5		ENST00000220822	GDAP1	ganglioside induced differentiation associated protein 1
25387	16875549	NM_001083899 // GP6 // glycoprotein VI (platelet) // 19q13.4 // 51206 /// NM_016363 //	GP6			NM_001083899	0.0152271	3.01776	3.01776	Mel+ABCB5 up vs Ctrl+ABCB5		NM_001083899	GP6	glycoprotein VI (platelet)	19q13.4		51206			NM_016363
39821	17019484	NM_019096 // GTPBP2 // GTP binding protein 2 // 6p21 // 54676 /// ENST00000307126 // GT	GTPBP2			NM_019096	0.0437152	2.02494	2.02494	Mel+ABCB5 up vs Ctrl+ABCB5		NM_019096	GTPBP2	GTP binding protein 2	6p21		54676			ENST00000307126		GT
34688	16971712	NM_000856 // GUCY1A3 // guanylate cyclase 1, soluble, alpha 3 // 4q31.1-q31.2 // 2982 /	GUCY1A3			NM_000856	0.0422425	2.52026	2.52026	Mel+ABCB5 up vs Ctrl+ABCB5		NM_000856	GUCY1A3	guanylate cyclase 1, soluble, alpha 3	4q31.1-q31.2		2982
30835	16929920	NM_005318 // H1F0 // H1 histone family, member 0 // 22q13.1 // 3005 /// ENST00000340857	H1F0			NM_005318	0.0204669	2.19031	2.19031	Mel+ABCB5 up vs Ctrl+ABCB5		NM_005318	H1F0	H1 histone family, member 0	22q13.1		3005			ENST00000340857
33388	16958963	NM_006026 // H1FX // H1 histone family, member X // 3q21.3 // 8971 /// ENST00000333762	H1FX			NM_006026	0.0184981	2.18975	2.18975	Mel+ABCB5 up vs Ctrl+ABCB5		NM_006026	H1FX	H1 histone family, member X	3q21.3		8971			ENST00000333762
12522	16748675	NM_177925 // H2AFJ // H2A histone family, member J // 12p12.3 // 55766 /// ENST00000544	H2AFJ			NM_177925	0.0217659	2.23105	2.23105	Mel+ABCB5 up vs Ctrl+ABCB5		NM_177925	H2AFJ	H2A histone family, member J	12p12.3		55766			ENST00000544
22247	16845537	NM_005474 // HDAC5 // histone deacetylase 5 // 17q21 // 10014 /// NM_001015053 // HDAC5	HDAC5			NM_005474	0.00390222	2.71499	2.71499	Mel+ABCB5 up vs Ctrl+ABCB5		NM_005474	HDAC5	histone deacetylase 5	17q21		10014			NM_001015053		HDAC5
13683	16761663	NM_015987 // HEBP1 // heme binding protein 1 // 12p13.1 // 50865 /// ENST00000014930 //	HEBP1			NM_015987	0.0109567	2.02328	2.02328	Mel+ABCB5 up vs Ctrl+ABCB5		NM_015987	HEBP1	heme binding protein 1	12p13.1		50865			ENST00000014930
39480	17016372	NM_005319 // HIST1H1C // histone cluster 1, H1c // 6p21.3 // 3006 /// ENST00000343677 /	HIST1H1C			NM_005319	0.00816984	2.27453	2.27453	Mel+ABCB5 up vs Ctrl+ABCB5		NM_005319	HIST1H1C	histone cluster 1, H1c	6p21.3		3006			ENST00000343677
39486	17016393	NM_005320 // HIST1H1D // histone cluster 1, H1d // 6p21.3 // 3007 /// ENST00000244534 /	HIST1H1D			NM_005320	0.00198381	3.14353	3.14353	Mel+ABCB5 up vs Ctrl+ABCB5		NM_005320	HIST1H1D	histone cluster 1, H1d	6p21.3		3007			ENST00000244534
39478	17016366	NM_003513 // HIST1H2AB // histone cluster 1, H2ab // 6p22.1 // 8335 /// ENST00000259791	HIST1H2AB			NM_003513	0.038935	2.33644	2.33644	Mel+ABCB5 up vs Ctrl+ABCB5		NM_003513	HIST1H2AB	histone cluster 1, H2ab	6p22.1		8335			ENST00000259791
39484	17016386	NM_021065 // HIST1H2AD // histone cluster 1, H2ad // 6p21.3 // 3013 /// ENST00000377831	HIST1H2AD			NM_021065	0.0135339	2.12131	2.12131	Mel+ABCB5 up vs Ctrl+ABCB5		NM_021065	HIST1H2AD	histone cluster 1, H2ad	6p21.3		3013			ENST00000377831
38350	17005876		HIST1H2AH		ENST00000359193	ENST00000357320	0.00639813	2.8445	2.8445	Mel+ABCB5 up vs Ctrl+ABCB5
39514	17016512	NM_003514 // HIST1H2AM // histone cluster 1, H2am // 6p22.1 // 8336 /// ENST00000359611	HIST1H2AM			NM_003514	0.0279443	2.80088	2.80088	Mel+ABCB5 up vs Ctrl+ABCB5		NM_003514	HIST1H2AM	histone cluster 1, H2am	6p22.1		8336			ENST00000359611
39500	17016451	NM_021058 // HIST1H2BJ // histone cluster 1, H2bj // 6p22.1 // 8970 /// ENST00000541790	HIST1H2BJ			NM_021058	0.0490445	2.46489	2.46489	Mel+ABCB5 up vs Ctrl+ABCB5		NM_021058	HIST1H2BJ	histone cluster 1, H2bj	6p22.1		8970			ENST00000541790
38298	17005532	NM_003529 // HIST1H3A // histone cluster 1, H3a // 6p22.1 // 8350 /// ENST00000357647 /	HIST1H3A			NM_003529	9.99898e-05	6.30139	6.30139	Mel+ABCB5 up vs Ctrl+ABCB5		NM_003529	HIST1H3A	histone cluster 1, H3a	6p22.1		8350			ENST00000357647
4869	16670387	ENST00000369158 // HIST2H3D // histone cluster 2, H3d // 1q21.2 // 653604 /// ENST00000	HIST2H3D			ENST00000369158	0.032354	2.01464	2.01464	Mel+ABCB5 up vs Ctrl+ABCB5		ENST00000369158	HIST2H3D	histone cluster 2, H3d	1q21.2		653604			ENST00000
39476	17016360		HIST1H4B	ENST00000354348	ENST00000360441	NM_003544	0.020433	2.6875	2.6875	Mel+ABCB5 up vs Ctrl+ABCB5
26440	16886105	NM_006895 // HNMT // histamine N-methyltransferase // 2q22.1 // 3176 /// ENST0000041011	HNMT			NM_006895	0.00625185	2.00667	2.00667	Mel+ABCB5 up vs Ctrl+ABCB5		NM_006895	HNMT	histamine N-methyltransferase	2q22.1		3176			ENST0000041011
17534	16797463	BC037361 // IGHG1 // immunoglobulin heavy constant gamma 1 (G1m marker) // 14q32.33 //	IGHG1			BC037361	0.0344824	2.71528	2.71528	Mel+ABCB5 up vs Ctrl+ABCB5		BC037361	IGHG1	immunoglobulin heavy constant gamma 1 (G1m marker)	14q32.33
17533	16797459	BC041037 // IGHM // immunoglobulin heavy constant mu // 14q32.33 // 3507 /// BC018747 /	IGHM			BC041037	0.0240361	3.18053	3.18053	Mel+ABCB5 up vs Ctrl+ABCB5		BC041037	IGHM	immunoglobulin heavy constant mu	14q32.33		3507			BC018747
34798	16972764	NM_001564 // ING2 // inhibitor of growth family, member 2 // 4q35.1 // 3622 /// ENST000	ING2			NM_001564	0.00513172	2.03786	2.03786	Mel+ABCB5 up vs Ctrl+ABCB5		NM_001564	ING2	inhibitor of growth family, member 2	4q35.1		3622			ENST000
42782	17053892	NM_005542 // INSIG1 // insulin induced gene 1 // 7q36 // 3638 /// ENST00000340368 // IN	INSIG1			NM_005542	0.0123528	2.06783	2.06783	Mel+ABCB5 up vs Ctrl+ABCB5		NM_005542	INSIG1	insulin induced gene 1	7q36		3638			ENST00000340368		IN
7738	16700673	NM_182972 // IRF2BP2 // interferon regulatory factor 2 binding protein 2 // 1q42.3 // 3	IRF2BP2			NM_182972	0.00487651	2.22891	2.22891	Mel+ABCB5 up vs Ctrl+ABCB5		NM_182972	IRF2BP2	interferon regulatory factor 2 binding protein 2	1q42.3		3
22256	16845681	NM_000419 // ITGA2B // integrin, alpha 2b (platelet glycoprotein IIb of IIb/IIIa comple	ITGA2B			NM_000419	0.021752	3.54809	3.54809	Mel+ABCB5 up vs Ctrl+ABCB5		NM_000419	ITGA2B	integrin, alpha 2b (platelet glycoprotein IIb of Iib IIIa comple
15653	16779839	NM_138444 // KCTD12 // potassium channel tetramerisation domain containing 12 // 13q22.	KCTD12			NM_138444	0.000358931	2.08259	2.08259	Mel+ABCB5 up vs Ctrl+ABCB5		NM_138444	KCTD12	potassium channel tetramerisation domain containing 12	13q22.
28457	16907104	NM_152387 // KCTD18 // potassium channel tetramerisation domain containing 18 // 2q33.1	KCTD18			NM_152387	0.0167932	2.00306	2.00306	Mel+ABCB5 up vs Ctrl+ABCB5		NM_152387	KCTD18	potassium channel tetramerisation domain containing 18	2q33.1
45453	17079910	ENST00000285407 // KLF10 // Kruppel-like factor 10 // 8q22.2 // 7071 /// NM_005655 // K	KLF10			ENST00000285407	0.00341648	2.22634	2.22634	Mel+ABCB5 up vs Ctrl+ABCB5		ENST00000285407	KLF10	Kruppel-like factor 10	8q22.2		7071			NM_005655		K
14873	16773043	ENST00000422510 // LATS2-AS1 // LATS2 antisense RNA 1 (non-protein coding) // --- // --	LATS2-AS1			ENST00000422510	0.0248997	2.34692	2.34692	Mel+ABCB5 up vs Ctrl+ABCB5		ENST00000422510	LATS2-AS1	LATS2 antisense RNA 1 (non-protein coding)	---		--
31305	16934836	ENST00000215886 // LGALS2 // lectin, galactoside-binding, soluble, 2 // 22q13.1 // 3957	LGALS2			ENST00000215886	0.0224597	2.43318	2.43318	Mel+ABCB5 up vs Ctrl+ABCB5		ENST00000215886	LGALS2	lectin, galactoside-binding, soluble, 2	22q13.1		3957
42767	17053769	NR_027387 // LOC100128822 // uncharacterized LOC100128822 // 7q36.1 // 100128822	LOC100128822			NR_027387	0.0302229	2.38018	2.38018	Mel+ABCB5 up vs Ctrl+ABCB5		NR_027387	LOC100128822	uncharacterized LOC100128822	7q36.1		100128822
40362	17025294	NR_037166 // LOC100129518 // uncharacterized LOC100129518 // 6q25.3 // 100129518 /// EN	SOD2-OT1	LOC100129518	SOD2 overlapping transcript 1	NR_037166	0.0103119	3.43108	3.43108	Mel+ABCB5 up vs Ctrl+ABCB5		NR_037166	LOC100129518	uncharacterized LOC100129518	6q25.3		100129518			EN
32672	16950173	ENST00000431569 // LOC100132858 // putative protein FAM157B-like // 7p22.3 // 100132858	LOC100132858			ENST00000431569	0.00916922	2.91669	2.91669	Mel+ABCB5 up vs Ctrl+ABCB5		ENST00000431569	LOC100132858	putative protein FAM157B-like	7p22.3		100132858
6845	16691721	AK124556 // LOC100132966 // uncharacterized LOC100132966 // 1q21.1 // 100132966 /// ENS	LOC100132966			AK124556	0.0320468	2.05811	2.05811	Mel+ABCB5 up vs Ctrl+ABCB5		AK124556	LOC100132966	uncharacterized LOC100132966	1q21.1		100132966			ENS
43516	17061421	NR_024586 // LOC100216545 // uncharacterized LOC100216545 // 7q22.3 // 100216545 /// BC	LOC100216545			NR_024586	0.00102104	2.11221	2.11221	Mel+ABCB5 up vs Ctrl+ABCB5		NR_024586	LOC100216545	uncharacterized LOC100216545	7q22.3		100216545			BC
49736	17118218	NR_027439 // LOC100272216 // uncharacterized LOC100272216 // --- // 100272216	LOC100272216			NR_027439	0.0287604	2.21558	2.21558	Mel+ABCB5 up vs Ctrl+ABCB5		NR_027439	LOC100272216	uncharacterized LOC100272216	---		100272216
16124	16783411	XR_110280 // LOC100289251 // uncharacterized LOC100289251 // 14q13.2 // 100289251	LOC100289251			XR_110280	0.0121864	2.21646	2.21646	Mel+ABCB5 up vs Ctrl+ABCB5		XR_110280	LOC100289251	uncharacterized LOC100289251	14q13.2		100289251
41727	17042824	XR_108724 // LOC100505531 // uncharacterized LOC100505531 // --- // 100505531	LOC100505531			XR_108724	0.00864565	2.14209	2.14209	Mel+ABCB5 up vs Ctrl+ABCB5		XR_108724	LOC100505531	uncharacterized LOC100505531	---		100505531
23704	16858963	NR_045214 // LOC100507373 // uncharacterized LOC100507373 // --- // 100507373	LOC100507373			NR_045214	0.0332787	2.07338	2.07338	Mel+ABCB5 up vs Ctrl+ABCB5		NR_045214	LOC100507373	uncharacterized LOC100507373	---		100507373
33815	16963542	AK299863 // LOC220729 // succinate dehydrogenase complex, subunit A, flavoprotein (Fp)	LOC220729			AK299863	0.0179271	2.29577	2.29577	Mel+ABCB5 up vs Ctrl+ABCB5		AK299863	LOC220729	succinate dehydrogenase complex, subunit A, flavoprotein (Fp)
35658	16980991	AK129723 // LOC285505 // uncharacterized LOC285505 // 4q32.1 // 285505	LOC285505			AK129723	0.0391598	2.25203	2.25203	Mel+ABCB5 up vs Ctrl+ABCB5		AK129723	LOC285505	uncharacterized LOC285505	4q32.1		285505
46112	17086418	NR_029410 // LOC389765 // kinesin family member 27 pseudogene // 9q21.33 // 389765 ///	LOC389765			NR_029410	0.0282564	2.02206	2.02206	Mel+ABCB5 up vs Ctrl+ABCB5		NR_029410	LOC389765	kinesin family member 27 pseudogene	9q21.33		389765
15821	16781168	AK057085 // LOC440149 // uncharacterized LOC440149 // 13q34 // 440149	LOC440149			AK057085	0.0110432	2.42276	2.42276	Mel+ABCB5 up vs Ctrl+ABCB5		AK057085	LOC440149	uncharacterized LOC440149	13q34		440149
49709	17118127	AK296222 // LOC728093 // putative POM121-like protein 1-like // 5q21.1 // 728093	LOC728093				0.00926339	3.14864	3.14864	Mel+ABCB5 up vs Ctrl+ABCB5
36993	16993528	NR_027183 // LOC729678 // uncharacterized LOC729678 // 5q35.3 // 729678 /// NR_045678 /	LOC729678			NR_027183	0.00339642	2.2146	2.2146	Mel+ABCB5 up vs Ctrl+ABCB5		NR_027183	LOC729678	uncharacterized LOC729678	5q35.3		729678			NR_045678
33732	16962620	NR_036497 // LPP-AS2 // LPP antisense RNA 2 (non-protein coding) // 3q27.3 // 339929	LPP-AS2			NR_036497	0.00257159	2.02635	2.02635	Mel+ABCB5 up vs Ctrl+ABCB5		NR_036497	LPP-AS2	LPP antisense RNA 2 (non-protein coding)	3q27.3		339929
12881	16752715	NM_002332 // LRP1 // low density lipoprotein receptor-related protein 1 // 12q13-q14 //	LRP1			NM_002332	0.00260533	2.25117	2.25117	Mel+ABCB5 up vs Ctrl+ABCB5		NM_002332	LRP1	low density lipoprotein receptor-related protein 1	12q13-q14
19400	16816650	ENST00000396052 // LYRM1 // LYR motif containing 1 // 16p11.2 // 57149 /// NM_001128301	LYRM1			ENST00000396052	0.00744453	2.02615	2.02615	Mel+ABCB5 up vs Ctrl+ABCB5		ENST00000396052	LYRM1	LYR motif containing 1	16p11.2		57149			NM_001128301
10174	16724516	NM_003682 // MADD // MAP-kinase activating death domain // 11p11.2 // 8567 /// ENST0000	MADD			NM_003682	0.00365228	2.2969	2.2969	Mel+ABCB5 up vs Ctrl+ABCB5		NM_003682	MADD	MAP-kinase activating death domain	11p11.2		8567			ENST0000
35563	16980031	NM_018717 // MAML3 // mastermind-like 3 (Drosophila) // 4q28 // 55534 /// ENST000005094	MAML3			NM_018717	0.0201228	2.06606	2.06606	Mel+ABCB5 up vs Ctrl+ABCB5		NM_018717	MAML3	mastermind-like 3 (Drosophila)	4q28		55534			ENST000005094
21442	16837348	NM_002758 // MAP2K6 // mitogen-activated protein kinase kinase 6 // 17q24.3 // 5608 ///	MAP2K6			NM_002758	0.0336328	2.08923	2.08923	Mel+ABCB5 up vs Ctrl+ABCB5		NM_002758	MAP2K6	mitogen-activated protein kinase kinase 6	17q24.3		5608
23589	16857905	NM_016496 // MARCH2 // membrane-associated ring finger (C3HC4) 2, E3 ubiquitin protein	MARCH2			NM_016496	0.00605817	3.23961	3.23961	Mel+ABCB5 up vs Ctrl+ABCB5		NM_016496	MARCH2	membrane-associated ring finger (C3HC4) 2, E3 ubiquitin protein
20748	16829922	NM_153827 // MINK1 // misshapen-like kinase 1 // 17p13.2 // 50488 /// NM_001024937 // M	MINK1			NM_153827	0.0207185	2.03067	2.03067	Mel+ABCB5 up vs Ctrl+ABCB5		NM_153827	MINK1	misshapen-like kinase 1	17p13.2		50488			NM_001024937		M
21376	16836624	NR_029493 // MIR21 // microRNA 21 // 17q23.1 // 406991 /// AY699265 // MIR21 // microRN	MIR21			NR_029493	0.0390989	2.22146	2.22146	Mel+ABCB5 up vs Ctrl+ABCB5		NR_029493	MIR21	microRNA 21	17q23.1		406991			AY699265		MIR21		microRN
21670	16839524	NR_028502 // MIR22HG // MIR22 host gene (non-protein coding) // 17p13.3 // 84981 /// NR	MIR22HG			NR_028502	0.00201547	2.33602	2.33602	Mel+ABCB5 up vs Ctrl+ABCB5		NR_028502	MIR22HG	MIR22 host gene (non-protein coding)	17p13.3		84981			NR
47459	17099695	NR_037460 // MIR3689A // microRNA 3689a // --- // 100500846	MIR3689A			NR_037460	0.0346828	3.20729	3.20729	Mel+ABCB5 up vs Ctrl+ABCB5		NR_037460	MIR3689A	microRNA 3689a	---		100500846
46578	17091390	NR_036251 // MIR4292 // microRNA 4292 // --- // 100422860	MIR4292			NR_036251	0.0324618	2.17752	2.17752	Mel+ABCB5 up vs Ctrl+ABCB5		NR_036251	MIR4292	microRNA 4292	---		100422860
22435	16847319	NR_039890 // MIR4737 // microRNA 4737 // --- // 100616210	MIR4737			NR_039890	0.00386145	3.8206	3.8206	Mel+ABCB5 up vs Ctrl+ABCB5		NR_039890	MIR4737	microRNA 4737	---		100616210
24305	16865028	NR_030186 // MIR520F // microRNA 520f // 19q13.42 // 574464	MIR520F			NR_030186	0.0149131	2.93359	2.93359	Mel+ABCB5 up vs Ctrl+ABCB5		NR_030186	MIR520F	microRNA 520f	19q13.42		574464
41923	17044793	NR_030319 // MIR550A1 // microRNA 550a-1 // 7p14.3 // 693133	MIR550A1			NR_030319	0.0373898	2.2147	2.2147	Mel+ABCB5 up vs Ctrl+ABCB5		NR_030319	MIR550A1	microRNA 550a-1	7p14.3		693133
31309	16934866	NR_030396 // MIR659 // microRNA 659 // 22q13.1 // 724029	MIR659			NR_030396	0.0131314	2.00481	2.00481	Mel+ABCB5 up vs Ctrl+ABCB5		NR_030396	MIR659	microRNA 659	22q13.1		724029
4895	16670739	ENST00000368921 // MLLT11 // myeloid/lymphoid or mixed-lineage leukemia (trithorax homo	MLLT11			ENST00000368921	0.0117325	2.59155	2.59155	Mel+ABCB5 up vs Ctrl+ABCB5		ENST00000368921	MLLT11	myeloid lymphoid or mixed-lineage leukemia (trithorax homo
22384	16846864	NM_012329 // MMD // monocyte to macrophage differentiation-associated // 17q // 23531 /	MMD			NM_012329	0.0405622	2.79412	2.79412	Mel+ABCB5 up vs Ctrl+ABCB5		NM_012329	MMD	monocyte to macrophage differentiation-associated	17q		23531
29635	16918683	ENST00000435366 // MT1P3 // metallothionein 1 pseudogene 3 // --- // --- /// ENST000004	MMP24-AS1		MMP24 antisense RNA 1	ENST00000435366	0.0253975	2.07171	2.07171	Mel+ABCB5 up vs Ctrl+ABCB5		ENST00000435366	MT1P3	metallothionein 1 pseudogene 3	---		---			ENST000004
29055	16913341	ENST00000279022 // MYL9 // myosin, light chain 9, regulatory // 20q11.23 // 10398 /// N	MYL9			ENST00000279022	0.0329866	3.21636	3.21636	Mel+ABCB5 up vs Ctrl+ABCB5		ENST00000279022	MYL9	myosin, light chain 9, regulatory	20q11.23		10398			N
9432	16716590	NM_013451 // MYOF // myoferlin // 10q24 // 26509 /// NM_133337 // MYOF // myoferlin //	MYOF			NM_013451	5.49414e-05	2.60147	2.60147	Mel+ABCB5 up vs Ctrl+ABCB5		NM_013451	MYOF	myoferlin	10q24		26509			NM_133337		MYOF		myoferlin
25181	16873751	NM_003827 // NAPA // N-ethylmaleimide-sensitive factor attachment protein, alpha // 19q	NAPA			NM_003827	0.0421627	2.03236	2.03236	Mel+ABCB5 up vs Ctrl+ABCB5		NM_003827	NAPA	N-ethylmaleimide-sensitive factor attachment protein, alpha	19q
26234	16883912	NM_003581 // NCK2 // NCK adaptor protein 2 // 2q12 // 8440 /// NM_001004720 // NCK2 //	NCK2			NM_003581	0.031339	2.05868	2.05868	Mel+ABCB5 up vs Ctrl+ABCB5		NM_003581	NCK2	NCK adaptor protein 2	2q12		8440			NM_001004720		NCK2
28385	16906184	NM_013436 // NCKAP1 // NCK-associated protein 1 // 2q32 // 10787 /// NM_205842 // NCKAP	NCKAP1			NM_013436	0.0192555	2.94849	2.94849	Mel+ABCB5 up vs Ctrl+ABCB5		NM_013436	NCKAP1	NCK-associated protein 1	2q32		10787			NM_205842		NCKAP
27401	16896296	ENST00000404025 // NLRC4 // NLR family, CARD domain containing 4 // 2p22-p21 // 58484 /	NLRC4			ENST00000404025	0.0409204	2.08451	2.08451	Mel+ABCB5 up vs Ctrl+ABCB5		ENST00000404025	NLRC4	NLR family, CARD domain containing 4	2p22-p21		58484
5749	16679697	NM_004895 // NLRP3 // NLR family, pyrin domain containing 3 // 1q44 // 114548 /// NM_00	NLRP3			NM_004895	0.0349103	2.14213	2.14213	Mel+ABCB5 up vs Ctrl+ABCB5		NM_004895	NLRP3	NLR family, pyrin domain containing 3	1q44		114548			NM_00
19650	16819181	NM_018233 // OGFOD1 // 2-oxoglutarate and iron-dependent oxygenase domain containing 1	OGFOD1			NM_018233	0.013361	2.24778	2.24778	Mel+ABCB5 up vs Ctrl+ABCB5		NM_018233	OGFOD1	2-oxoglutarate and iron-dependent oxygenase domain containing 1
21704	16839872	NM_002558 // P2RX1 // purinergic receptor P2X, ligand-gated ion channel, 1 // 17p13.3 /	P2RX1			NM_002558	0.0383618	2.8035	2.8035	Mel+ABCB5 up vs Ctrl+ABCB5		NM_002558	P2RX1	purinergic receptor P2X, ligand-gated ion channel, 1	17p13.3
35653	16980946	NR_036641 // PDGFC // platelet derived growth factor C // 4q32 // 56034 /// NM_016205 /	PDGFC			NR_036641	0.0151687	2.01567	2.01567	Mel+ABCB5 up vs Ctrl+ABCB5		NR_036641	PDGFC	platelet derived growth factor C	4q32		56034			NM_016205
24926	16871239	NM_000285 // PEPD // peptidase D // 19q13.11 // 5184 /// ENST00000244137 // PEPD // pep	PEPD			NM_000285	0.0348627	2.29486	2.29486	Mel+ABCB5 up vs Ctrl+ABCB5		NM_000285	PEPD	peptidase D	19q13.11		5184			ENST00000244137		PEPD		pep
14046	16765683	NM_004426 // PHC1 // polyhomeotic homolog 1 (Drosophila) // 12p13 // 1911 /// ENST00000	PHC1			NM_004426	0.00828936	2.28913	2.28913	Mel+ABCB5 up vs Ctrl+ABCB5		NM_004426	PHC1	polyhomeotic homolog 1 (Drosophila)	12p13		1911			ENST00000
22102	16844000	NM_003559 // PIP4K2B // phosphatidylinositol-5-phosphate 4-kinase, type II, beta // 17q	PIP4K2B			NM_003559	0.0387553	2.1243	2.1243	Mel+ABCB5 up vs Ctrl+ABCB5		NM_003559	PIP4K2B	phosphatidylinositol-5-phosphate 4-kinase, type II, beta	17q
33486	16960114	NM_182943 // PLOD2 // procollagen-lysine, 2-oxoglutarate 5-dioxygenase 2 // 3q24 // 535	PLOD2			NM_182943	0.0273712	2.89693	2.89693	Mel+ABCB5 up vs Ctrl+ABCB5		NM_182943	PLOD2	procollagen-lysine, 2-oxoglutarate 5-dioxygenase 2	3q24		535
25163	16873562	NM_000960 // PTGIR // prostaglandin I2 (prostacyclin) receptor (IP) // 19q13.3 // 5739	PTGIR			NM_000960	0.026457	2.81927	2.81927	Mel+ABCB5 up vs Ctrl+ABCB5		NM_000960	PTGIR	prostaglandin I2 (prostacyclin) receptor (IP)	19q13.3		5739
46359	17088760	NM_000962 // PTGS1 // prostaglandin-endoperoxide synthase 1 (prostaglandin G/H synthase	PTGS1			NM_000962	0.0171761	2.85065	2.85065	Mel+ABCB5 up vs Ctrl+ABCB5		NM_000962	PTGS1	prostaglandin-endoperoxide synthase 1 (prostaglandin G
32404	16947357	NM_002852 // PTX3 // pentraxin 3, long // 3q25 // 5806 /// ENST00000295927 // PTX3 // p	PTX3			NM_002852	0.026011	2.2522	2.2522	Mel+ABCB5 up vs Ctrl+ABCB5		NM_002852	PTX3	pentraxin 3, long	3q25		5806			ENST00000295927		PTX3		p
23639	16858263	NM_031209 // QTRT1 // queuine tRNA-ribosyltransferase 1 // 19p13.3 // 81890 /// ENST000	QTRT1			NM_031209	0.00088654	2.15361	2.15361	Mel+ABCB5 up vs Ctrl+ABCB5		NM_031209	QTRT1	queuine tRNA-ribosyltransferase 1	19p13.3		81890			ENST000
10446	16727351	ENST00000311481 // RAB1B // RAB1B, member RAS oncogene family // 11q12 // 81876 /// NM_	RAB1B			ENST00000311481	0.018983	2.00322	2.00322	Mel+ABCB5 up vs Ctrl+ABCB5		ENST00000311481	RAB1B	RAB1B, member RAS oncogene family	11q12		81876			NM_
15839	16781315	NM_007368 // RASA3 // RAS p21 protein activator 3 // 13q34 // 22821 /// ENST00000334062	RASA3			NM_007368	0.0461745	2.28024	2.28024	Mel+ABCB5 up vs Ctrl+ABCB5		NM_007368	RASA3	RAS p21 protein activator 3	13q34		22821			ENST00000334062
44469	17070871	NR_027259 // RBM12B-AS1 // RBM12B antisense RNA 1 (non-protein coding) // 8q22.1 // 554	RBM12B-AS1			NR_027259	0.00680843	2.35297	2.35297	Mel+ABCB5 up vs Ctrl+ABCB5		NR_027259	RBM12B-AS1	RBM12B antisense RNA 1 (non-protein coding)	8q22.1		554
9239	16714699	NR_024554 // RHOBTB1 // Rho-related BTB domain containing 1 // 10q21.2 // 9886 /// NM_0	RHOBTB1			NR_024554	0.0215679	2.40272	2.40272	Mel+ABCB5 up vs Ctrl+ABCB5		NR_024554	RHOBTB1	Rho-related BTB domain containing 1	10q21.2		9886			NM_0
33563	16960842	ENST00000410743 // RN5S146 // RNA, 5S ribosomal 146 // --- // ---	RNA5SP146			ENST00000410743	0.000283634	4.48878	4.48878	Mel+ABCB5 up vs Ctrl+ABCB5		ENST00000410743	RN5S146	RNA, 5S ribosomal 146	---		---
38936	17011414	ENST00000391223 // RN5S212 // RNA, 5S ribosomal 212 // --- // ---	RN5SP212			ENST00000391223	0.00408418	3.89824	3.89824	Mel+ABCB5 up vs Ctrl+ABCB5		ENST00000391223	RN5S212	RNA, 5S ribosomal 212	---		---
16399	16786650	ENST00000364226 // RN5S387 // RNA, 5S ribosomal 387 // --- // ---	RN5SP387			ENST00000364226	0.0246559	3.45934	3.45934	Mel+ABCB5 up vs Ctrl+ABCB5		ENST00000364226	RN5S387	RNA, 5S ribosomal 387	---		---
27927	16900800	ENST00000364936 // RNU4-8P // RNA, U4 small nuclear 8, pseudogene // --- // ---	RNU4-8P			ENST00000364936	0.00373824	2.62518	2.62518	Mel+ABCB5 up vs Ctrl+ABCB5		ENST00000364936	RNU4-8P	RNA, U4 small nuclear 8, pseudogene	---		---
47453	17099678	NR_023344 // RNU6ATAC // RNA, U6atac small nuclear (U12-dependent splicing) // 9q34.2 /	RNU6ATAC			NR_023344	0.00406872	3.05903	3.05903	Mel+ABCB5 up vs Ctrl+ABCB5
27748	16899680	ENST00000516484 // RNU7-64P // RNA, U7 small nuclear 64 pseudogene // --- // ---	RNU7-64P			ENST00000516484	0.0471936	2.14157	2.14157	Mel+ABCB5 up vs Ctrl+ABCB5		ENST00000516484	RNU7-64P	RNA, U7 small nuclear 64 pseudogene	---		---
49443	17117474	ENST00000434638 // RPL23AP4 // ribosomal protein L23a pseudogene 4 // --- // --- /// EN	RPL23AP4			ENST00000434638	0.0290584	4.13201	4.13201	Mel+ABCB5 up vs Ctrl+ABCB5		ENST00000434638	RPL23AP4	ribosomal protein L23a pseudogene 4	---		---			EN
25253	16874339	NM_006270 // RRAS // related RAS viral (r-ras) oncogene homolog // 19q13.3-qter // 6237	RRAS			NM_006270	0.00260025	2.77304	2.77304	Mel+ABCB5 up vs Ctrl+ABCB5		NM_006270	RRAS	related RAS viral (r-ras) oncogene homolog	19q13.3-qter		6237
39173	17013520	NM_015278 // SASH1 // SAM and SH3 domain containing 1 // 6q24.3 // 23328 /// ENST000003	SASH1			NM_015278	0.00417034	2.10364	2.10364	Mel+ABCB5 up vs Ctrl+ABCB5		NM_015278	SASH1	SAM and SH3 domain containing 1	6q24.3		23328			ENST000003
24224	16864220	NM_021228 // SCAF1 // SR-related CTD-associated factor 1 // 19q13.3-q13.4 // 58506 ///	SCAF1			NM_021228	0.00824294	2.02527	2.02527	Mel+ABCB5 up vs Ctrl+ABCB5		NM_021228	SCAF1	SR-related CTD-associated factor 1	19q13.3-q13.4		58506
35027	16974940	NM_016955 // SEPSECS // Sep (O-phosphoserine) tRNA:Sec (selenocysteine) tRNA synthase /	SEPSECS			NM_016955	0.00828803	2.07108	2.07108	Mel+ABCB5 up vs Ctrl+ABCB5		NM_016955	SEPSECS	Sep (O-phosphoserine) tRNA:Sec (selenocysteine) tRNA synthase
39340	17015106	NM_004155 // SERPINB9 // serpin peptidase inhibitor, clade B (ovalbumin), member 9 // 6	SERPINB9			NM_004155	0.0337139	2.32826	2.32826	Mel+ABCB5 up vs Ctrl+ABCB5		NM_004155	SERPINB9	serpin peptidase inhibitor, clade B (ovalbumin), member 9	6
10235	16724861	NM_000062 // SERPING1 // serpin peptidase inhibitor, clade G (C1 inhibitor), member 1 /	SERPING1			NM_000062	0.00781747	2.6271	2.6271	Mel+ABCB5 up vs Ctrl+ABCB5		NM_000062	SERPING1	serpin peptidase inhibitor, clade G (C1 inhibitor), member 1
32434	16947715	NM_005025 // SERPINI1 // serpin peptidase inhibitor, clade I (neuroserpin), member 1 //	SERPINI1			NM_005025	0.0472847	2.05024	2.05024	Mel+ABCB5 up vs Ctrl+ABCB5		NM_005025	SERPINI1	serpin peptidase inhibitor, clade I (neuroserpin), member 1
28369	16906000	ENST00000428443 // SESTD1 // SEC14 and spectrin domains 1 // 2q31.2 // 91404 /// NM_178	SESTD1			ENST00000428443	0.00595498	2.19779	2.19779	Mel+ABCB5 up vs Ctrl+ABCB5		ENST00000428443	SESTD1	SEC14 and spectrin domains 1	2q31.2		91404			NM_178
46262	17087790	ENST00000470972 // SLC44A1 // solute carrier family 44, member 1 // 9q31.2 // 23446 ///	SLC44A1			ENST00000470972	0.00759496	2.2691	2.2691	Mel+ABCB5 up vs Ctrl+ABCB5		ENST00000470972	SLC44A1	solute carrier family 44, member 1	9q31.2		23446
47242	17097358	NM_033051 // SLC46A2 // solute carrier family 46, member 2 // 9q32 // 57864 /// ENST000	SLC46A2			NM_033051	0.0100897	2.21508	2.21508	Mel+ABCB5 up vs Ctrl+ABCB5		NM_033051	SLC46A2	solute carrier family 46, member 2	9q32		57864			ENST000
35347	16977986	ENST00000394986 // SNCA // synuclein, alpha (non A4 component of amyloid precursor) //	SNCA			ENST00000394986	0.0284945	2.33608	2.33608	Mel+ABCB5 up vs Ctrl+ABCB5		ENST00000394986	SNCA	synuclein, alpha (non A4 component of amyloid precursor)
43131	17057413	NR_003697 // SNHG15 // small nucleolar RNA host gene 15 (non-protein coding) // 7p13 //	SNHG15			NR_003697	0.00217307	2.06745	2.06745	Mel+ABCB5 up vs Ctrl+ABCB5		NR_003697	SNHG15	small nucleolar RNA host gene 15 (non-protein coding)	7p13
4557	16667175	NR_002444 // SNORA66 // small nucleolar RNA, H/ACA box 66 // 1p22.1 // 26782	SNORA66			NR_002444	0.0353368	2.07247	2.07247	Mel+ABCB5 up vs Ctrl+ABCB5		NR_002444	SNORA66	small nucleolar RNA, HACA box 66	1p22.1			26782
18850	16810970	NR_002443 // SNORD18C // small nucleolar RNA, C/D box 18C // 15q22 // 595100 /// AK2941	SNORD18C			NR_002443	0.0366748	2.7523	2.7523	Mel+ABCB5 up vs Ctrl+ABCB5		NR_002443	SNORD18C	small nucleolar RNA, C D box 18C	15q22			595100			AK2941
41486	17039370	ENST00000551056 // SNORD84 // small nucleolar RNA, C/D box 84 // 6p21.33 // 692199 ///	SNORD84			ENST00000551056	0.03146	2.03788	2.03788	Mel+ABCB5 up vs Ctrl+ABCB5		ENST00000551056	SNORD84	small nucleolar RNA, C	6p21.33			692199
16959	16791849	NM_138288 // SPTSSA // serine palmitoyltransferase, small subunit A // 14q13.1 // 17154	SPTSSA			NM_138288	0.00186693	2.63684	2.63684	Mel+ABCB5 up vs Ctrl+ABCB5		NM_138288	SPTSSA	serine palmitoyltransferase, small subunit A	14q13.1		17154
29060	16913413	NM_005417 // SRC // v-src sarcoma (Schmidt-Ruppin A-2) viral oncogene homolog (avian) /	SRC			NM_005417	0.0093199	2.26851	2.26851	Mel+ABCB5 up vs Ctrl+ABCB5		NM_005417	SRC	v-src sarcoma (Schmidt-Ruppin A-2) viral oncogene homolog (avian)
29100	16913856	NR_034009 // SRSF6 // serine/arginine-rich splicing factor 6 // 20q12-q13.1 // 6431 ///	SRSF6			NR_034009	0.000665933	2.08982	2.08982	Mel+ABCB5 up vs Ctrl+ABCB5		NR_034009	SRSF6	serine arginine-rich splicing factor 6	20q12-q13.1			6431
37600	16998810	ENST00000296632 // STARD4 // StAR-related lipid transfer (START) domain containing 4 //	STARD4			ENST00000296632	0.0463422	2.0271	2.0271	Mel+ABCB5 up vs Ctrl+ABCB5		ENST00000296632	STARD4	StAR-related lipid transfer (START) domain containing 4
47237	17097281	ENST00000374270 // SUSD1 // sushi domain containing 1 // 9q31.3-q33.1 // 64420 /// NM_0	SUSD1			ENST00000374270	0.00427162	2.87352	2.87352	Mel+ABCB5 up vs Ctrl+ABCB5		ENST00000374270	SUSD1	sushi domain containing 1	9q31.3-q33.1		64420			NM_0
47789	17102396	ENST00000445240 // TAB3-AS2 // TAB3 antisense RNA 2 (non-protein coding) // --- // ---	TAB3-AS2			ENST00000445240	0.0497535	3.05143	3.05143	Mel+ABCB5 up vs Ctrl+ABCB5		ENST00000445240	TAB3-AS2	TAB3 antisense RNA 2 (non-protein coding)	---		---
17834	16799315	ENST00000260356 // THBS1 // thrombospondin 1 // 15q15 // 7057 /// NM_003246 // THBS1 //	THBS1			ENST00000260356	0.0216389	2.4337	2.4337	Mel+ABCB5 up vs Ctrl+ABCB5		ENST00000260356	THBS1	thrombospondin 1	15q15		7057			NM_003246		THBS1
21174	16834603	NM_145041 // TMEM106A // transmembrane protein 106A // 17q21.31 // 113277 /// ENST00000	TMEM106A			NM_145041	0.00746283	2.13196	2.13196	Mel+ABCB5 up vs Ctrl+ABCB5		NM_145041	TMEM106A	transmembrane protein 106A	17q21.31		113277			ENST00000
24054	16862491	NM_001042595 // TMEM91 // transmembrane protein 91 // 19q13.2 // 641649 /// ENST0000035	TMEM91			NM_001042595	0.009013	2.08211	2.08211	Mel+ABCB5 up vs Ctrl+ABCB5		NM_001042595	TMEM91	transmembrane protein 91	19q13.2		641649			ENST0000035
25390	16875599	NM_003283 // TNNT1 // troponin T type 1 (skeletal, slow) // 19q13.4 // 7138 /// NM_0011	TNNT1			NM_003283	0.0266977	2.5096	2.5096	Mel+ABCB5 up vs Ctrl+ABCB5		NM_003283	TNNT1	troponin T type 1 (skeletal, slow)	19q13.4		7138			NM_0011
39434	17015975	NM_000367 // TPMT // thiopurine S-methyltransferase // 6p22.3 // 7172 /// ENST000003099	TPMT			NM_000367	0.0207864	2.58705	2.58705	Mel+ABCB5 up vs Ctrl+ABCB5		NM_000367	TPMT	thiopurine S-methyltransferase	6p22.3		7172			ENST000003099
39781	17019019	ENST00000373127 // TREML1 // triggering receptor expressed on myeloid cells-like 1 // 6	TREML1			ENST00000373127	0.0310057	3.75631	3.75631	Mel+ABCB5 up vs Ctrl+ABCB5		ENST00000373127	TREML1	triggering receptor expressed on myeloid cells-like 1	6
9807	16721034	NR_002720 // TRPC2 // transient receptor potential cation channel, subfamily C, member	TRPC2			NR_002720	0.0241446	2.13762	2.13762	Mel+ABCB5 up vs Ctrl+ABCB5		NR_002720	TRPC2	transient receptor potential cation channel, subfamily C, member
12018	16743593	NM_004621 // TRPC6 // transient receptor potential cation channel, subfamily C, member	TRPC6			NM_004621	0.0034704	2.69181	2.69181	Mel+ABCB5 up vs Ctrl+ABCB5		NM_004621	TRPC6	transient receptor potential cation channel, subfamily C, member
41826	17043843	ENST00000262067 // TSPAN13 // tetraspanin 13 // 7p21.1 // 27075 /// NM_014399 // TSPAN1	TSPAN13			ENST00000262067	0.0193738	2.31051	2.31051	Mel+ABCB5 up vs Ctrl+ABCB5		ENST00000262067	TSPAN13	tetraspanin 13	7p21.1		27075			NM_014399		TSPAN1
31259	16934558	ENST00000216185 // TXN2 // thioredoxin 2 // 22q13.1 // 25828 /// NM_012473 // TXN2 // t	TXN2			ENST00000216185	0.00890477	2.30081	2.30081	Mel+ABCB5 up vs Ctrl+ABCB5		ENST00000216185	TXN2	thioredoxin 2	22q13.1		25828			NM_012473		TXN2		t
14461	16769865	NR_038996 // USP30-AS1 // USP30 antisense RNA 1 (non-protein coding) // 12q24.11 // 100	USP30-AS1			NR_038996	0.00433812	2.03327	2.03327	Mel+ABCB5 up vs Ctrl+ABCB5		NR_038996	USP30-AS1	USP30 antisense RNA 1 (non-protein coding)	12q24.11		100
36280	16986913	NM_004385 // VCAN // versican // 5q14.3 // 1462 /// ENST00000265077 // VCAN // versican	VCAN			NM_004385	0.0294304	2.00168	2.00168	Mel+ABCB5 up vs Ctrl+ABCB5		NM_004385	VCAN	versican	5q14.3		1462			ENST00000265077		VCAN		versican
8350	16706200	NM_014000 // VCL // vinculin // 10q22.2 // 7414 /// ENST00000211998 // VCL // vinculin	VCL			NM_014000	0.0330946	2.20083	2.20083	Mel+ABCB5 up vs Ctrl+ABCB5		NM_014000	VCL	vinculin	10q22.2		7414			ENST00000211998		VCL		vinculin
42127	17046595	ENST00000360768 // VKORC1L1 // vitamin K epoxide reductase complex, subunit 1-like 1 //	VKORC1L1			ENST00000360768	0.0197937	2.68114	2.68114	Mel+ABCB5 up vs Ctrl+ABCB5		ENST00000360768	VKORC1L1	vitamin K epoxide reductase complex, subunit 1-like 1
12240	16745683	NM_014312 // VSIG2 // V-set and immunoglobulin domain containing 2 // 11q24 // 23584 //	VSIG2			NM_014312	0.0496518	2.26974	2.26974	Mel+ABCB5 up vs Ctrl+ABCB5		NM_014312	VSIG2	V-set and immunoglobulin domain containing 2	11q24		23584
48740	17111711	NM_001184830 // VSIG4 // V-set and immunoglobulin domain containing 4 // Xq12-q13.3 //	VSIG4			NM_001184830	0.0397473	2.22912	2.22912	Mel+ABCB5 up vs Ctrl+ABCB5		NM_001184830	VSIG4	V-set and immunoglobulin domain containing 4	Xq12-q13.3
22953	16852497	ENST00000254442 // WDR7 // WD repeat domain 7 // 18q21.31 // 23335 /// NM_015285 // WDR	WDR7			ENST00000254442	0.000531103	2.13624	2.13624	Mel+ABCB5 up vs Ctrl+ABCB5		ENST00000254442	WDR7	WD repeat domain 7	18q21.31		23335			NM_015285		WDR
22518	16848079	NM_017983 // WIPI1 // WD repeat domain, phosphoinositide interacting 1 // 17q24.2 // 55	WIPI1			NM_017983	0.0210683	2.41453	2.41453	Mel+ABCB5 up vs Ctrl+ABCB5		NM_017983	WIPI1	WD repeat domain, phosphoinositide interacting 1	17q24.2		55
21370	16836528	NM_001005404 // YPEL2 // yippee-like 2 (Drosophila) // 17q22 // 388403 /// ENST00000312	YPEL2			NM_001005404	0.0291495	2.28594	2.28594	Mel+ABCB5 up vs Ctrl+ABCB5		NM_001005404	YPEL2	yippee-like 2 (Drosophila)	17q22		388403			ENST00000312
6277	16685482	NM_024640 // YRDC // yrdC domain containing (E. coli) // 1p34.3 // 79693 /// ENST000003	YRDC			NM_024640	0.00170106	2.79508	2.79508	Mel+ABCB5 up vs Ctrl+ABCB5		NM_024640	YRDC	yrdC domain containing (E. coli)	1p34.3		79693			ENST000003
48396	17107919	NM_001178106 // ZNF185 // zinc finger protein 185 (LIM domain) // Xq28 // 7739 /// NM_0	ZNF185			NM_001178106	0.00276486	3.33897	3.33897	Mel+ABCB5 up vs Ctrl+ABCB5		NM_001178106	ZNF185	zinc finger protein 185 (LIM domain)	Xq28		7739			NM_0
Downregulated genes in melanoma patients
34273	16967794	NM_+C197:C219001511 // CXCL1 // chemokine (C-X-C motif) ligand 1 (melanoma growth stimulating act	CXCL1			NM_001511	0.0107892	0.429331	-2.3292	Mel+ABCB5 down vs Ctrl+ABCB5		NM_001511	CXCL1	chemokine (C-X-C motif) ligand 1 (melanoma growth stimulating act
12329	16746675	ENST00000537181 // ERC1 // ELKS/RAB6-interacting/CAST family member 1 // 12p13.3 // 230	ERC1			ENST00000537181	0.0345681	0.436686	-2.28998	Mel+ABCB5 down vs Ctrl+ABCB5		ENST00000537181	ERC1	ELKS RAB6-interacting	CAST family member 1		12p13.3		230
41190	17035366	ENST00000436256 // HCG27 // HLA complex group 27 (non-protein coding) // 6p21.33 // 253	HCG27			ENST00000436256	0.0432512	0.313251	-3.19233	Mel+ABCB5 down vs Ctrl+ABCB5		ENST00000436256	HCG27	HLA complex group 27 (non-protein coding)	6p21.33		253
22146	16844509	NM_015515 // KRT23 // keratin 23 (histone deacetylase inducible) // 17q21.2 // 25984 //	KRT23			NM_015515	0.00486813	0.324915	-3.07773	Mel+ABCB5 down vs Ctrl+ABCB5		NM_015515	KRT23	keratin 23 (histone deacetylase inducible)	17q21.2		25984
7004	16693339	NM_178431 // LCE3A // late cornified envelope 3A // 1q21.3 // 353142 /// ENST0000033567	LCE3A			NM_178431	0.0345844	0.49301	-2.02836	Mel+ABCB5 down vs Ctrl+ABCB5		NM_178431	LCE3A	late cornified envelope 3A	1q21.3		353142			ENST0000033567
29168	16914595	NR_026958 // LINC00494 // long intergenic non-protein coding RNA 494 // 20q13.13 // 284	LINC00494			NR_026958	0.0150514	0.497382	-2.01053	Mel+ABCB5 down vs Ctrl+ABCB5		NR_026958	LINC00494	long intergenic non-protein coding RNA 494	20q13.13		284
32523	16948565	ENST00000482098 // LOC100505687 // uncharacterized LOC100505687 // --- // 100505687	LOC100505687			ENST00000482098	0.00857531	0.40389	-2.47592	Mel+ABCB5 down vs Ctrl+ABCB5		ENST00000482098	LOC100505687	uncharacterized LOC100505687	---		100505687
49522	17117674	XR_109264 // LOC100506372 // uncharacterized LOC100506372 // --- // 100506372	LOC100506372			XR_109264	0.0253657	0.483987	-2.06617	Mel+ABCB5 down vs Ctrl+ABCB5		XR_109264	LOC100506372	uncharacterized LOC100506372	---		100506372
46927	17094496	NR_031629 // MIR1299 // microRNA 1299 // 9q12 // 100302167	MIR1299			NR_031629	0.0346975	0.409553	-2.44168	Mel+ABCB5 down vs Ctrl+ABCB5		NR_031629	MIR1299	microRNA 1299	9q12		100302167
32102	16944094	NR_039648 // MIR4446 // microRNA 4446 // --- // 100616476	MIR4446			NR_039648	0.0163225	0.407068	-2.45659	Mel+ABCB5 down vs Ctrl+ABCB5		NR_039648	MIR4446	microRNA 4446	---		100616476
31895	16942367	ENST00000516492 // RN5S134 // RNA, 5S ribosomal 134 // --- // ---	RN5S134			ENST00000516492	0.0129016	0.446593	-2.23917	Mel+ABCB5 down vs Ctrl+ABCB5		ENST00000516492	RN5S134	RNA, 5S ribosomal 134	---		---
17963	16800960	ENST00000364216 // RN5S394 // RNA, 5S ribosomal 394 // --- // ---	RN5S394			ENST00000364216	0.04465	0.488931	-2.04528	Mel+ABCB5 down vs Ctrl+ABCB5		ENST00000364216	RN5S394	RNA, 5S ribosomal 394	---		---
22010	16843074	ENST00000384284 // RNY4P13 // RNA, Ro-associated Y4 pseudogene 13 // --- // ---	RNY4P13			ENST00000384284	0.0191595	0.495246	-2.0192	Mel+ABCB5 down vs Ctrl+ABCB5		ENST00000384284	RNY4P13	RNA, Ro-associated Y4 pseudogene 13	---		---
7228	16695733	NR_002595 // RPL31P11 // ribosomal protein L31 pseudogene 11 // 1q23.3 // 641311 /// EN	RPL31P11			NR_002595	0.0165528	0.463755	-2.15631	Mel+ABCB5 down vs Ctrl+ABCB5		NR_002595	RPL31P11	ribosomal protein L31 pseudogene 11	1q23.3		641311			EN
44760	17073754	ENST00000340695 // SCXA // scleraxis homolog A (mouse) // 8q24.3 // 100129885 /// ENST0	SCXA			ENST00000340695	0.0468297	0.474571	-2.10717	Mel+ABCB5 down vs Ctrl+ABCB5		ENST00000340695	SCXA	scleraxis homolog A (mouse)	8q24.3		100129885			ENST0
47964	17104049	NR_002953 // SNORA11 // small nucleolar RNA, H/ACA box 11 // Xp11.21 // 677799 /// AK09	SNORA11			NR_002953	0.00439109	0.236385	-4.23038	Mel+ABCB5 down vs Ctrl+ABCB5		NR_002953	SNORA11	small nucleolar RNA, HACA box 11	Xp11.21			677799			AK09
42203	17047459	NR_002955 // SNORA14A // small nucleolar RNA, H/ACA box 14A // 7q11.23 // 677801	SNORA14A			NR_002955	0.00122397	0.096744	-10.3366	Mel+ABCB5 down vs Ctrl+ABCB5		NR_002955	SNORA14A	small nucleolar RNA, HACA box 14A	7q11.23			677801
21430	16837226	NR_003706 // SNORA38B // small nucleolar RNA, H/ACA box 38B // 17q24.2 // 100124536	SNORA38B			NR_003706	0.0155483	0.355109	-3.07846	Mel+ABCB5 down vs Ctrl+ABCB5
23765	16859655	NR_000012 // SNORA68 // small nucleolar RNA, H/ACA box 68 // 19p13 // 26780	SNORA68			NR_000012	0.0480286	0.420485	-2.3782	Mel+ABCB5 down vs Ctrl+ABCB5		NR_000012	SNORA68	small nucleolar RNA, HACA box 68	19p13			26780
16633	16788667	NR_003209 // SNORD114-16 // small nucleolar RNA, C/D box 114-16 // 14q32 // 767594	SNORD114-16			NR_003209	0.0423084	0.482829	-2.07113	Mel+ABCB5 down vs Ctrl+ABCB5		NR_003209	SNORD114-16	small nucleolar RNA, CD box 114-16	14q32			767594
16288	16784965	NM_020810 // TRMT5 // tRNA methyltransferase 5 homolog (S. cerevisiae) // 14q23.1 // 57	TRMT5			NM_020810	0.00780823	0.386586	-2.58675	Mel+ABCB5 down vs Ctrl+ABCB5		NM_020810	TRMT5	tRNA methyltransferase 5 homolog (S. cerevisiae)	14q23.1		57
48483	17108953	NM_016378 // VCX2 // variable charge, X-linked 2 // Xp22.32 // 51480 /// ENST0000031710	VCX2			NM_016378	0.000262535	0.47589	-2.10133	Mel+ABCB5 down vs Ctrl+ABCB5		NM_016378	VCX2	variable charge, X-linked 2	Xp22.32		51480			ENST0000031710
23820	16860152	NM_025189 // ZNF430 // zinc finger protein 430 // 19p12 // 80264 /// NM_001172671 // ZN	ZNF430			NM_025189	0.034992	0.497298	-2.01087	Mel+ABCB5 down vs Ctrl+ABCB5		NM_025189	ZNF430	zinc finger protein 430	19p12		80264			NM_001172671		ZN
	24

## Sheet: Table S3 Shared genes
Table S3: Shared genes between MCSP- and ABCB5-enriched MelCTC fractions
Gene Symbol
SLC46A2
LOC285505
SUSD1
TAB3-AS2
MIR21
WIPI1
LOC100289251
NLRC4
LOC100272216
ASGR2
HIST1H3A
HIST1H4B
LOC100216545
DDIT3
AKIRIN2-AS1

## Sheet:  Table S4 MCSP only genes 
Table S4: Genes specifically upregulated in MCSP-enriched MelCTC fractions
Gene Symbol
CDA
AC090559
AQP9
SCARNA3
TMEM88
ANPEP
NAMPT
LIPN
OXER1
PROK2
LOC100653348
MIR550B1
CCNL1
PGLYRP1
GLUL
SKP1
SNORA31
WLS
ENTPD1
ACSL1
IL1R2
SLC11A1
IFRD1
FNDC3B
CSNK1E
RBP7
FAM157B
LOC100509323
RNU7-29P
CRISPLD2
LUCAT1
PADI2
PLBD1
MIR3124
ALPK1
TRIB1
NAIP
MTMR3
SNORD117
FPR2
MEFV
HIF1A
SNHG21
LOC100506523
IGHA1
IGHA2
SEC31A
ABCA1
SNORD12B
SNORD7
GADD45B
H3F3B
PLK2
LOC731424
EXT1
BST1
SULT1B1
HAL
RN5SP146
VNN1
AMZ2P1
CYSTM1
KIAA0825
APOBEC3A
GPR27
HIP1
HIST2H2AA4
ELL
GK-AS1
SNAR-E
ADM
PYGL
GLT1D1
MAP1LC3B
MMP25
SLC22A15
SNORD13P1
LOC100288069
SNAR-C1
KIF13A
FFAR2
DIRC2
MIR4263
C20orf3
MME
ANXA3
ARG1
MIR371B
GAB2
KCNJ2-AS1
F5
FAM101B
PLSCR1
IL1B
DPYD
PLIN3
TLR8
FAM18B1
TLR5
TLR4
SNORA70B
LOC100652840
MIR4481
GAGE12C
FAM129A
NOTCH2NL
SLED1
CD99P1
TMEM71
ZDHHC18
NFIL3
SNX27
CXCR2
STX3
LOC100506321
ZNF467
GCA
SLC31A2
G0S2
KLHL2
PLXDC2
MIR3945
MIR421
LRG1
SHKBP1
LPCAT2
ZYX
CLC
SIGLEC5
C1orf52
LINC01353
CSF3R
UBXN2B
CEP19
NCF4
HP
LOXL4
IRS2
FRY
SAT1
DACH1
IL18RAP
RN5SP450
LOC100508885
FLJ45340
AGTPBP1
LOC100132062
RALGAPA2
CLEC4A
CXorf65
CLEC4D
ZNF319
WDFY3
RAF1
ARL8A
DSC2
IDI1
MIR548K
LY96
ARHGAP15
FOXO3
CSF2RA
HCAR3
SOCS3
CLEC7A
ZNF429
LOC100509635
ULK4P3
ULK4P2
MGAM
MLKL
OR5B21
ANKRD22
MIR619
ADAMTSL4-AS1
GPR97
ARHGAP26
BMX
FAS-AS1
HLA-F-AS1
NFKBIA
NR4A2
BCL6
CPD
LOC730184
DMXL2
PLEKHM1
SLC26A8
ALPL
NABP1
MANSC1
CNTNAP3
EIF4E3
ITGAM
ST6GALNAC2
TNFAIP6
USP32
CRISP3
LRRK2
PDE3B
BACH1-AS1
DYSF
TNFAIP3
SLC2A3
WDFY3-AS1
FCAR
IGLV4-60
LMNB1
LOC730268
HK3
MME-AS1
NFKBIZ
MIR4663
MIR3690
SNORD14A
CR1
IRAK3
LOC100124692
LOC729737
NUMB
B4GALT5
SUMO1P3
BCL2A1
DENND3
TPTE
PRRG4
RN5SP115
KIAA1324
MIR372
REPS2
HCG14
SNORD75
GBP2
KCNJ2
LIMK2
OR5L2
KCNJ15
MBOAT2
MAPK14
MMP25-AS1
MIR4516
SLC25A37
MIR4513
LYST-AST
MIR3661

## Sheet: Table S5 ABCB5 only genes
Table S5: Genes specifically upregulated in ABCB5-enriched MelCTC fractions
Gene Symbol
NCKAP1
VKORC1L1
TPMT
CLEC10A
ITGA2B
PLOD2
HNMT
FGF2
TMEM91
CMIP
ARMCX3-AS1
TXN2
IGHG1
LGALS2
RN5SP212
LOC100132858
VSIG2
OGFOD1
HIST1H2AD
LOC100505531
MIR22HG
PIP4K2B
VSIG4
HIST1H2AB
ARRDC4
GUCY1A3
HIST1H2AM
MIR4292
STARD4
LOC389765
HIST1H2AH
FLJ43681
GTPBP2
SNORD18C
FRMD3
MIR4737
SNHG15
DOK2
MADD
CMPK1
ADAM9
SERPING1
KCTD12
MAML3
HIST2H3D
SNORD84
SRSF6
KCTD18
MYL9
VCL
C20orf96
INSIG1
ENDOD1
LOC728093
FPR3
RHOBTB1
CYB5R1
ADAP2
RRAS
EPB41L3
PDGFC
LOC440149
NLRP3
H1FX
MAP2K6
MMP24-AS1
CCDC19
PHC1
LPP-AS2
IRF2BP2
GP6
RPL23AP4
2002-03-01
MLLT11
TREML1
LATS2-AS1
SEPSECS
YRDC
H1F0
RN5SP387
EHD4
SESTD1
CALU
MIR550A1
SERPINI1
ECRP
FBXL4
IGHM
SOD2-OT1
SLC44A1
RNA5SP146
AP2A1
C6orf48
PEPD
LOC100128822
HEBP1
MIR3689A
ING2
DUSP10
H2AFJ
HIST1H1D
NCK2
EMILIN2
WDR7
HIST1H1C
KLF10
ABCC4
PTGIR
DUSP3
TRPC6
MMD
MINK1
MYOF
TRPC2
CTDSPL
ANO6
GAB3
SERPINB9
USP30-AS1
DYNLL2
RNU7-64P
BET1L
QTRT1
FAM222B
VCAN
RASA3
ADORA2B
TNNT1
ALDH1A1
RNU6ATAC
ATP6V0C
SNORA66
BLVRA
TMEM106A
NAPA
HDAC5
HIST1H2BJ
LRP1
MIR520F
SRC
RAB1B
ASAP2
THBS1
PTGS1
LOC100507373
CREG1
LOC220729
FLJ32255
SPTSSA
SASH1
SNCA
MGME1
CCL23
ZNF185
AMFR
CTNS
ARID3B
MIR659
FAH
GDAP1
SCAF1
LYRM1
LOC100132966
TSPAN13
RNU4-8P
P2RX1
RBM12B-AS1
PTX3
CAHM
CPVL
LOC729678
YPEL2

## Sheet: Table S6 Tumour specific genes 
Table S6: Genes specifically expressed by single melanoma tumour cells
Gene Symbol
DDB1
PIR
GYPC
POLR2J
UQCRC1
IGSF11
TTLL4
COX7A2
GSTP1
CYSTM1
POLD2
TCP1
DCT
GPX4
SNCA
PROS1
VAT1
TUFM
TOMM22
RDH11
PIGT
PYURF
CRTAP
BLVRB
BANF1
NDUFB3
MFGE8
CLIC4
SLC25A4
FARP2
ROPN1B
SEC61G
ARF5
CCT3
SLC3A2
TM9SF2
SRPX
SDC3
LAMTOR4
NOL7
CHCHD6
MRPS21
MBP
PTRH2
NDUFA12
RPN2
MTX2
SERPINA3
CHCHD2
LAPTM4B
TMEM147
APOC1
RCN2
UQCRH
ATP6V0B
SKP1
PLEKHB1
MRPL33
MRPL12
GNG10
TMEM230
EGR1
CD58
TMEM14A
LDHA
XAGE1C
CAPG
MCAM
PFKM
PPT1
WDFY1
CLDN12
IFITM3
ANAPC11
ATP6V1B2
PGRMC1
TOMM6
SDCBP
PYGL
HSPA9
MOK
OS9
COPS8
MRPL40
DGCR6L
MATN2
ST6GALNAC2
FAM162A
RNF130
SHC4
ATP1B3
MPG
NPC1
CBR1
RAB2A
HSPB1
SNHG16
GDF15
ARL2
FADS1
TRIM2
NELFE
ADI1
EIF3M
PHLDA1
CST3
CNIH
TMED9
AAMDC
CTSB
CYHR1
NGFRAP1
PARK7
TUBA1A
ROPN1
SPP1
FDFT1
COX7B
CTSK
SCCPDH
ARPC1A
DAG1
GYG2
CTSF
MRFAP1
NME4
SSR4
CCT7
ITFG3
DYNLL1
PSMB4
YTHDF2
CNIH4
NDUFA7
OSBPL9
TMEM14B
ADIPOR1
SEC11A
TM4SF1
SYPL1
RPS27L
LAMP2
CTNND1
GUK1
WDR83OS
RNF181
CEACAM1
PHB
NME1
COMT
RAC1
CHID1
SLC39A7
LOC100126784
MRPL24
GNG5
ATP5B
ECM1
RPS19BP1
CKS1B
CYC1
OSTM1
NDUFB6
LONP2
SLC7A8
TFG
ANXA5
SERPINH1
TBCA
SCARB2
APLP2
HSP90B1
VAMP3
EIF3C
GRN
DST
TMEM219
ETV5
GSTO1
UPP1
ITGB3
ATP5C1
LAMA4
LOC100505865
HMGA1
MLPH
GABARAPL2
FDPS
NANS
TMX4
IGSF3
ITGA3
A2M
C19orf10
APOE
BIRC7
MYEOV2
ATP6V1C1
NFE2L2
MRPS24
CCT4
NDUFA13
CD151
MRPL41
SCAMP3
RPN1
EIF3D
TAF9
PPFIBP1
FIS1
SMS
UQCRQ
ERH
NDUFV2
TBC1D16
NUTF2
ATP5J2
DUSP3
ENTPD6
NDUFB7
DBI
TYR
ATP6AP2
RNH1
EVA1A
EBNA1BP2
CSTB
CALD1
PSMA6
PEBP1
CAPN3
TSPAN3
LAPTM4A
SCOC
MDH1
DCBLD2
SLC25A5
CRYAB
COPA
TRMT112
PRDX1
COX17
TECR
NDUFB4
MYO10
NAA20
GSN
FKBP10
VIM
SUMO3
SPR
IFNGR2
STX7
ANKRD54
CD9
SCARB1
QPCT
PLOD3
DRG1
SPCS1
KDELR3
DYNLRB1
SIGMAR1
PRNP
RAB17
PSMA2
PPT2
CHCHD3
OSTC
CD59
BST2
POMP
AHSA1
NME2
UBL3
CYB5R1
ERBB3
AGPAT2
CYP27A1
ENDOD1
MAGEA6
PRSS23
PSMB5
LOXL3
MLF2
S100A10
COX5B
C11orf24
PAICS
FLOT1
HSD17B12
PDIA4
TMEM101
TRAP1
PNKD
CSPG4
MITF
COX6C
TSC22D1
PUF60
SHC1
QDPR
SORT1
YWHAQ
QPRT
LDHB
NDUFA2
ACOT7
TMEM14C
SEC11C
BCAP29
IER3
CSRP1
SEC13
DUSP14
NHP2L1
ZNF593
RANBP1
MDH2
USMG5
APEX1
ATP6V1E1
TIMP1
ERGIC3
COX6A1
COPB2
COPS6
TMED3
POLR2F
ATP5J
ZCCHC17
PIGY
ST5
PSMD4
MRPL27
TMED10
YIF1A
SBDS
ENO1
XAGE1B
DLC1
SPRY4
SEPW1
HAX1
CTSA
TXN2
TRAPPC3
PMP22
LINC00673
GPX1
SYNGR1
SLC19A2
TEX264
C22orf28
CNPY2
ANXA1
NDUFA6
HMG20B
NDUFAF3
ARL1
SQSTM1
BIN3
APEH
LGALS1
PCMT1
C5orf15
TANC1
CNN3
MEA1
C4orf48
EMP1
SNRPE
MORF4L2
PRKAR1A
ETV4
PRDX5
TUBB3
S100A11
CLTC
SRP9
RAN
ISYNA1
TAX1BP1
FAM195B
PTPRS
ITGB1BP1
PLK2
CTSL1
AAMP
TSPO
HPCAL1
CDH1
CREG1
LAMTOR1
WBP2
MLANA
TMEM258
PLD3
P4HB
PSMB1
TXN
ATP6V1D
DDR1
REXO2
ANXA4
ATIC
ADAM15
G6PC3
FXYD3
S100A13
ATP5G1
GCSH
LOC401397
AGPAT1
AP1S2
DUSP4
PMM1
COX8A
TMEM59
GNG12
LTBR
ASAH1
EIF4A3
ACO2
IGSF8
RAB38
RDX
RCAN1
LAMTOR5
TALDO1
SRGAP2C
AIF1L
MFI2
SLC25A39
MRPL37
FBXO7
STMN1
XAGE1E
ANXA2
FH
PDCD6
TMBIM1
CD276
CTNNA1
LGALS3
GLT8D1
MRPL14
VIMP
SLC26A2
HADHB
PLXNB2
TOMM5
ELOVL1
STRA13
MRPS6
CDH19
PCDHGC3
KDELR2
HIBADH
MYO1D
CHPF
TMEM208
CCT6A
YIPF3
FKBP2
NDUFA5
AP1S1
SAT1
COX5A
EIF6
POLR2L
SERINC3
DDOST
GPNMB
SLC39A14
NGRN
GPR137B
PSMA1
PLP2
SLC35B2
RTN3
PSMB6
HSD17B11
SND1
BCAP31
EMC3
AHCY
SSR3
NDUFS2
NHP2
DPM3
SLC25A13
EDNRB
ST3GAL6
NT5DC3
NDUFB5
SLIRP
HEXB
PYCR1
SUMF2
C14orf166
TMED2
S100A1
DNAJB6
BCL2L13
CPQ
SEC31A
H1F0
IVNS1ABP
P4HA2
TMEM9
PMEL
PSAP
DUSP6
SERPINE2
TPP1
MRPS23
AEBP1
SHFM1
LRRC59
RAB13
ILVBL
WWTR1
GAS7
CANX
GPM6B
TIMP2
ST13
LMNA
PRAME
MAGED2
COA3
CUTA
PFDN2
RAB7A
COX7A2L
HSD17B10
EPS8
DAD1
PDIA3
LAMTOR2
TPI1
GJB1
SLC6A15
BACE2
XAGE1A
FN1
ATP1A1
PFKL
GANAB
SGK1
PSMD8
SOX10
ENO2
NAV2
S100B
CDK4
FAM127A
SLC5A3
S100A16
PLS3
MIA
BSG
GLO1
PLAT
COA4
NDUFV1
DTYMK
APOD
TUBA1C
NDUFA1
HSPE1
BZW2
DDX1
TBC1D7
STXBP1
RAB1A
SF3B14
TSPAN4
SEC61B
HGS
C1orf43
OAT
TOMM20
PRDX6
ATP5I
MRPS34
CAPZA2
YWHAE
MGST3
NDUFS8
ZNHIT1
NRP2
AP2M1
SDC4
WARS
STK32A
CTSD
SEMA3B
TCEAL4
AK2
ALDOA
ATF4
LHFPL3-AS1
NDUFC2
UROD
TUBB2A
SCPEP1
CALU
EMC4
GLUL
ICAM1
ATP6V1G1
STOML2
LY6E
AUP1
APOA1BP
NDUFS5
PAX3
MIF
MORN2
CERCAM
CLNS1A
MALSU1
TRIB2
KRTCAP2
C1orf85
SLC25A3
MET
COPS7A
VKORC1
PDCD5
SUPT4H1
DSTN
HSPD1
TUBB
TMEM255A
SLC24A5
PSMD11
SPTBN1
BRK1
PRDX4
VPS25
NEU1
TSN
IFI27
VMP1
RER1
SNRPC
ATP5H
GPS1
KDELR1
NCSTN
SLC35B1
TMEM106C
TMEM205
SEC61A1
ATP6V1F
CHMP2A
MT1E
UQCR10
PSMB7
SOD1
NR4A1
ATP5G3
CRIP2
SSR2
APOC2
GPR56
CDK2
DCXR
PDIA6
CRYL1
MRPL51
NDUFB2
ACTN1
PLP1
C14orf2
FAM127B
MAGED1
MT2A
HEXA
MTFR1L
AKT3
CTTN
HSBP1
BAIAP2
HDLBP
ATOX1
SDHB
PTPLAD1
TIMP3
PARVA
CCT2
ARF4
TCEAL8
PRMT2
ASPH
SLC43A3
ILK
MRPS7
LGALS3BP
LZTS1
ATP6AP1
SLC38A2
NDUFA4
SLC45A2
NAA10
POMGNT1
GRHPR
H2AFZ
CREB3L2
NDUFB10
LMAN2
IFI6
WBP5
CDK2AP1
PPME1
WIPI1
CD63
IGF1R
CAV1
PSMA7
SPON2
BSCL2
CD320
TCEB2
TIMM13
TMX2
PON2
SGCE
SPARC
XAGE1D
CTHRC1
SSBP1
TOMM7
B3GAT3
NDUFB9
TKT
DDT
NDUFAB1
GPR143
ACSL3
IMPDH2
CLTA
RHOC
NPC2
CEP170
TMEM98
PTK2
NDUFA8
FAM167B
RHEB
NDUFC1
HPS4
GAA
TIMM17A
C17orf89
CORO1C
CTNNB1
CCND1
PSMD2
SNRPG
MAGEA3
RCN1
CSAG1
SSFA2
CCDC47
DUSP23
PTTG1IP
ROMO1
PYGB
DANCR
MRPL55
OSBPL1A
STIP1
HSP90AB1
EIF4EBP1
RAB34
MPV17
HIST1H2BK
ST3GAL4
ALG8
CYB5R3
TFAP2A
SGCD
P4HA1
ZFAND5
LOXL4
EXOSC4
LAMB2
ATP6V0A1
TUBB4B
NSG1
PSMB3
GAPDH
SLC39A1
VGLL4
GNPTG
PGK1
PLOD1
GPAA1
PACSIN2
PRKCDBP
ATP1B1
COPZ1
ARF1
DCTN3
TUBA1B
PFN2
MRPS33
RTFDC1
AVPI1
MYH10
GBA
VDAC1
S100A6
B3GNT1
EMC7
PSMD14
SLC7A5
CAPRIN1
ATRAID
MXI1
DDIT3
PTGR1
HSPA5
LDLRAD3
ADSL
SDHC
ALG3
MLEC
GALE
PKM
IARS2
QSOX1
RTKN
TMEM179B
CNP
PSMC3
CERS2
C11orf31
FKBP9
LRPAP1
FKBP1A
MAT2A
SLC39A6

## Sheet: Sheet2
SNCA
PROS1
VAT1
MFGE8
SDC3
SERPINA3
EEA1
ATP6V0B
PLEKHB1
EGR1
CD58
XAGE1C
MCAM
TNFRSF12A
SDCBP
MOK
MATN2
SHC4
NPC1
GDF15
CST3
TMED9
CTSB
FDFT1
SCCPDH
DAG1
AGA
TM4SF1
LAMP2
ITGA7
LOC100126784
ECM1
TNFSF4
SCARB2
GRN
TMEM30A
ETV5
ITGB3
LAMA4
TMX4
ITGA3
A2M
APOE
AHNAK
CD151
CPVL
ENTPD6
TYR
EVA1A
CAPN3
TSPAN3
PRDX1
GSN
QPCT
PLOD3
DYNLRB1
PPT2
CD59
ERBB3
ENDOD1
MAGEA6
ALDH1A1
PRSS23
LOXL3
CSPG4
SHC1
QDPR
SORT1
TMEM14C
SEC11C
CSRP1
ATP6V1E1
TIMP1
TBC1D10A
MPZ
XAGE1B
SPRY4
CTSA
LINC00673
ANXA1
FASN
SQSTM1
LGALS1
EMP1
ETV4
LYRM9
CTSL1
CDH1
DDR1
G6PC3
FXYD3
S100A13
ASAH1
IGSF8
MFI2
FBXO7
DAAM2
XAGE1E
LGALS3
SLC26A2
PLXNB2
MRPS6
CDH19
PCDHGC3
MYO1D
CHPF
GPNMB
SLC39A14
BCAP31
SERPINA1
RDH5
NT5DC3
HSPA1A
SUMF2
S100A1
BCL2L13
P4HA2
PMEL
PSAP
DUSP6
SERPINE2
TPP1
AEBP1
PLEC
TIMP2
PRAME
MAGED2
ACTN4
FGFR1
GJB1
XAGE1A
PERP
ATP1A1
GANAB
SGK1
SOX10
S100B
SLC5A3
MIA
APOD
CTSD
SEMA3B
CALU
LY6E
TMEM255A
SLC24A5
NEU1
IFI27
MT1E
CRELD1
APOC2
GPR56
TRIML2
MT2A
HEXA
TIMP3
GATSL3
LGALS3BP
CREB3L2
CD63
IGF1R
CAV1
SPON2
IFI35
SGCE
XAGE1D
ACSL3
NPC2
TMEM98
GAA
PYGB
RAB34
ST3GAL4
LOXL4
LAMB2
ATP6V0A1
NSG1
PACSIN2
ATP1B1
GBA
S100A6
CCND3
PKM
RTKN
CNP
KCNN4
FLNA
LRPAP1

## Sheet: Sheet3
#ABCB5_high
VAT1
CA8
MBP
APOC1
MCAM
ST7
GDF15
RPS4Y1
GYG2
LOC340357
MLPH
A2M
APOE
TSPAN7
TYR
LOC100130370
CAPN3
QPCT
RAB17
ALDH1A1
MTRNR2L3
RAB5B
TBC1D10A
EGFL8
EMP1
LYRM9
CDH1
MLANA
MIR4461
LGALS3
PLXNB2
PCDHGC3
MYO1D
SERPINA1
RDH5
S100A1
PMEL
TPP1
TIMP2
APOD
CCDC50
STK32A
ABCB5
C1orf85
TMEM255A
SLC24A5
APOC2
CDK2
GATSL3
SLC45A2
GPR143
TMEM98
PYGB
LOC146481
NSG1
